# Supplementary material for: Effectiveness of internet delivered cognitive behaviour therapy provided as routine care for people in the depressed phase of bipolar disorder treated with Lithium
Source: PLOS Digit Health. 2023 Feb 22;2(2):e0000194. doi: 10.1371/journal.pdig.0000194 (PMC9946241; doi:10.1371/journal.pdig.0000194)
Supplement: S1 Data — (XLSX) [file pdig.0000194.s001.xlsx]

## Sheet: Sheet1
	Column Labels
	Assessment only	Enrolled	TEL-CON	WB-SG	(blank)	Grand Total
Count of Status	724	373	3	9		1109

## Sheet: med data
ID	Created at	Completed at	Status	Age at ax	Gender	Med type original text	Other mood stabiliser, probable bipolar	Probably NOT bipolar or psychosis	Antipsychotic probable psychosis	Lithium	Antipsychotic	100 mg cpz equiv	Depot or clozapine	Med_1	Med_2	Med_3	Tertiary qualifications	Employment	Marital status	Suicidal thoughts	Suicidal plan	K-10	PHQ9	GAD7	Ax K10	Day1 K10	Day22 K10	Day50 K10	Day162 K10	K10 AX started	LOCF post K10	LOCF 3mfu K10	Ax PHQ9	Day1 PHQ9	Day8 PHQ9	Day15 PHQ9	Day22 PHQ9	Day36 PHQ9	Day43 PHQ9	Day50 PHQ9	Day162 PHQ9	PHQ9 AX started	LOCF post PHQ9	LOCF 3mfu PHQ9	Ax GAD7	Day1 GAD7	Day8 GAD7	Day15 GAD7	Day22 GAD7
3345	2013-03-05 18:26:22	2013-03-05 19:25:05	Enrolled	57	female	Litium 1500mg daily				1	0			lithium			None	Retired	Married / Defacto	No		21	11	0	21	26	16	15	15	21	15	15	11	12	5		6		5	4	8	11	4	8	8	8	4		5
3428	2013-03-07 20:13:26	2013-03-07 21:19:51	Enrolled	34	male	Lithium carbonate Quilonum SR 450mg 1/day Laxapro 20mg, 1/day				1	0			lithium			Certificate / Diploma	Unemployed / Seeking employment	Single	No		29	16	11	29	24	25	27	18	29	27	18	16	14	6	6	6	7	7	7	6	16	7	6	11	10	5	4	5
3714	2013-03-14 14:39:08	2013-03-14 14:59:46	Enrolled	25	female	Seroquel XR x2 50mg Loxalate x1/4 20mg Quilonum SR x2 450mg				1	0			lithium			Post graduate degree	Full time student / Part time student	In a relationship	Yes	No	37	16	15	37	35		25	30	37	25	30	15	17	17	16	18	8		9	16	15	9	16	14	16	15	10	10
3753	2013-03-15 14:09:05	2013-03-15 14:33:38	Enrolled	80	female	Axit 45 45mg tab cholostat 40mg enlafax xr 150 sr c Lithicarb 250mg tab lithium Nordip Vita d				1	0			lithium			None	Retired	Separated / Divorced	Yes	No				33	19		30		33	30	30	9	6	1		1			10		9	10	10	2	2	1		0
5627	2013-04-18 23:15:53	2013-04-18 23:46:09	Enrolled	42	female	Nortriptylene 75mg Lithium 450mg Zoloft 100mg Risperidone 1mg modavigil 50mg				1	1	100		lithium	risperidone										24	22		17		24	17	17	5	5		6			3	4		5	4	4	4	4		0
5985	2013-04-24 03:16:30	2013-04-24 03:57:51	Enrolled	50	female	Lexapro 30 mg Lithium 750mg				1	0			lithium			Post graduate degree	Unemployed / Seeking employment	Married / Defacto			43	23	18	43	35	38	30	18	43	30	18	22	18	21	18	18	10	9	8	5	22	8	5	17	13	16	16	13
7390	2013-05-13 17:45:15	2013-05-13 18:06:37	Enrolled	30	female	epilim 500mg twice daily lithium 450mg once daily saphris 10mg once daily				1	1	250		lithium	asenapine		Post graduate degree	Full time student / Part time student	Single	No		40	21	15	40	36	22	11	15	40	11	15	21	12	11		4	0	3	5	3	21	5	3	15	12	14		8
11478	2013-06-04 21:36:23	2013-06-04 21:55:37	Enrolled	48	female	olanzapine 2.5mg lithicarb 500mg escitalopram 20mg oroxine 50 mcg				1	1	50		olanzapine	lithium		Post graduate degree	Employed full-time / employed part –time	Married / Defacto	No		30	10	13	30	30	29	26		30	26	26	10	10	14	8	17	8	10	9		10	9	9	13	14	11	10	10
12350	2013-06-11 22:54:00	2013-06-11 23:16:29	Enrolled	32	female	Lithium 1250mg Cymbalta 60mg Lamictal 100mg Saphris 5mg	1			1	1	125		lithium	asenapine		Undergraduate degree	Employed full-time / employed part –time	Married / Defacto	Yes	No	40	26	20	40	30	33			40	33	33	26	12	8	9	6	24				26	24	24	20	15	11	6	6
20818	2013-07-28 19:22:25	2013-07-28 19:58:46	Enrolled	58	male	linthium 2 tablets per day				1	0			lithium			Apprenticeship / Trade certificate	Home duties / parenting	Married / Defacto	No		44	19	14	44	39	20	13	13	44	13	13	19	20	5	4	6	3	4	2	2	19	2	2	14	16	12	4	4
20951	2013-07-29 22:12:23	2013-07-29 22:32:37	Enrolled	34	female	Quilonum 900mg				1	0			lithium			Undergraduate degree	Full time student / Part time student	Single	No		25	8	13	25	24	23	22		25	22	22	8	13	11		12		6	6		8	6	6	13	12	14		8
24009	2013-08-13 15:56:37	2013-08-13 16:31:58	Enrolled	42	male	Lovan 80mg Lithium 500mg				1	0			lithium			None		Married / Defacto			43	27	21	43	47				43	47	47	27	24								27	24	24	21	21
31637	2013-09-18 13:12:40	2013-09-18 14:32:01	Enrolled	49	male	lithium 750 mg Seroquel 200mg				1	1	150		lithium			Apprenticeship / Trade certificate	Disability Support	Married / Defacto	No		45	21	14	45	40				45	40	40	21	20	27	26						21	26	26	14	19	19	17
34338	2013-09-30 15:19:53	2013-09-30 15:40:44	Enrolled	49	female	lithium250mg tds seroquel 100,300mg safris 10mg bd pristiq 100mg bd				1	1	800		lithium			Post graduate degree	Employed full-time / employed part –time	Married / Defacto	No		33	17	14	33	41	39	32		33	32	32	17	14	14	13	9	10		10		17	10	10	14	15	8	9	12
34741	2013-10-05 12:24:15	2013-10-05 13:03:19	Enrolled	25	female	Lithium 1750mg daily: 750mg morning, 1000mg at night Seroquel fast release 50mg at night Avanz 15mg at night				1	1	33		lithium											41	37	45	40	47	41	40	47	21	18		14	11	14	15	11	21	21	11	21	21	20		20	17
42199	2013-11-05 09:30:49	2013-11-05 10:32:44	Enrolled	37	female	Lithium 1000mg Seroquel 50mg				1	1	33		lithium			Undergraduate degree	Home duties / parenting	Single	Yes	No	42	23	18	42	39	30	23	29	42	23	29	23	21	21	12	14	20		5	9	23	5	9	18	20	19	11	13
53422	2014-01-09 21:12:19	2014-01-09 21:53:07	Enrolled	37	female	lithium 4 x 250mg tablets.zyprexa 1 x 10mg tablet.				1	1	200		lithium	olanzapine		None	Employed full-time / employed part –time	Single	No		24	9	11	24	22				24	22	22	9	7	7							9	7	7	11	11	12
75730	2014-04-26 20:32:46	2014-04-26 20:49:02	Enrolled	53	male	Valdoxan Lexapro Lithium				1	0			lithium			None	Employed full-time / employed part –time	Married / Defacto	No		45	20	14	45	39				45	39	39	20	17	19							20	19	19	14	13	13
92014	2014-06-29 21:28:55	2014-06-29 21:51:08	Enrolled	47	female	Fluoxotine 60mg per day Lithium 150mg per day				1				lithium			Certificate / Diploma	Employed full-time / employed part –time	Married / Defacto	No		39	22	9	39	43	27	29		39	29	29	22	21	23	15	11	13	11	11		22	11	11	9	14	15	5	7
92197	2014-06-30 18:08:27	2014-06-30 18:28:55	Enrolled	46	female	Effexor 150mg and Lithium 450mg daily				1				lithium			Certificate / Diploma	Unemployed / Seeking employment	Married / Defacto	Yes	No	35	12	9	35	37	27	33	26	35	33	26	12	8	10	7	6	20	12	11	4	12	11	4	9	11	9	7	6
109283	2014-08-20 13:42:21	2014-08-20 13:58:09	Enrolled	26	female	lithium 675mg lamicatal 100mg	1			1	0			lithium				Full time student / Part time student	Married / Defacto	No		34	15	15	34	37	38	28	17	34	28	17	15	15	15	17	18	13		10	3	15	10	3	15	13	16	11	9
126856	2014-09-29 21:28:50	2014-09-29 21:54:16	Enrolled	38	male	Lithium carbonate 1350mg Lamotrigine 200mg	1			1	0			lithium			Post graduate degree	Employed full-time / employed part –time	Married / Defacto	No		25	6	12	25	22	23	24		25	24	24	6	11	10		8		6	6		6	6	6	12	9	6		3
135207	2014-10-24 12:21:16	2014-10-24 13:14:29	Enrolled	43	female	40mgs Celapram daily Nightly: lithium sr 450mgs Syquet: 200mgs daily				1	1	150		lithium	Quetiapine		None		Separated / Divorced			21	8	9	21								8												9
155441	2014-11-26 09:14:30	2014-11-26 09:45:22	Enrolled	51	female	pristique 100mg lithium 250mcg BD				1	0			lithium			Certificate / Diploma	Employed full-time / employed part –time	Married / Defacto			35	20	2	35	33				35	33	33	20	18								20	18	18	2	4
157697	2014-11-30 13:08:12	2014-11-30 14:24:29	Enrolled	57	female	Pristiq 300m Valdoxan 25mg Endep 25mg Lithicarb 500mg				1	0			lithium			Certificate / Diploma	Disability Support	Separated / Divorced			28	21	10	28	39				28	39	39	21	21								21	21	21	10	14
158995	2014-12-02 13:35:51	2014-12-02 13:56:07	Enrolled	26	female	fluoxetine 80mg lithium 1000mg serequal xr 200mg				1	1			lithium			Post graduate degree	Employed full-time / employed part –time	Single			44	21	18	44	39				44	39	39	21	18								21	18	18	18	14
193731	2015-03-15 17:40:33	2015-03-15 17:55:20	Enrolled	45	female	Lexapro 25mg Lithium 900mg Seroquel 25mg				1	1	19		lithium											28	32	37	32	29	28	32	29	10	8	11	22	14		7	14	15	10	14	15	13	7	6	8	9
197617	2015-04-07 12:47:33	2015-04-07 14:01:43	Enrolled	38	female	Lithicarb 100mg x 2 pils				1				lithium			Post graduate degree	Employed full-time / employed part –time	Married / Defacto	No	No	33	18	16	33	36				33	36	36	18	17								18	17	17	16	11
205541	2015-05-24 19:41:08	2015-05-24 20:06:58	Enrolled	39	male	Quilonum SR 450mg x 2 tablets Nortriptylene 25mg 4x tablets (100mg)				1	0			lithium			Certificate / Diploma	Employed full-time / employed part –time	Married / Defacto	Yes	No	27	16	3	27	20	17	17	11	27	17	11	16	7	8		6		2	7	1	16	7	1	3	2	1		2
207751	2015-06-08 09:45:26	2015-06-08 09:58:53	Enrolled	33	female	Lithium 2.5 tablets Seroquel 100mg				1	1	75		lithium			Post graduate degree		In a relationship	No	No	24	4	15	24								4	1								4	1	1	15	6
208986	2015-06-15 18:42:22	2015-06-15 19:15:35	Enrolled	44	female	Lithium 450mg x				1				lithium			Undergraduate degree		Single	No	No	34	13	11	34								13												11
209496	2015-06-19 10:30:14	2015-06-19 10:53:03	Enrolled	32	other	900mg Quilonum ( Lithium)				1				lithium			Post graduate degree	Unemployed / Seeking employment	Married / Defacto	No	No	34	10	8	34	33	25	30	21	34	30	21	10	16	14		7	7	8	6	5	10	6	5	8	10	12		4
209578	2015-06-19 20:59:38	2015-06-19 21:23:58	Enrolled	40	female	Quilonum XR 900mg per day				1				lithium			Post graduate degree	Employed full-time / employed part –time	Single	No	No	32	9	14	32	27	21	16		32	16	16	9	5	5	5	1		3	4		9	4	4	14	13	9	11	13
214864	2015-07-26 10:34:53	2015-07-26 10:51:46	Enrolled	51	male	lamotrigine 200mg daily quilonum SR 900mg daily	1			1	0			lithium			Post graduate degree	Employed full-time / employed part –time	In a relationship	No		26	3	16	26	22	25	27		26	27	27	3	4	3	7	3	6	7	5		3	5	5	16	16	15	16	17
215102	2015-07-27 18:24:40	2015-07-27 19:16:46	Enrolled	30	female	Prozac 80mg Clonazepam 6mg diazapam 10mg zyprexa 5mg lithium 450mg twice daily latgactil 100mg				1	1	200		olanzapine	lithium	chlorpromazine	Apprenticeship / Trade certificate	Unemployed / Seeking employment	Single	Yes	No	34	18	18	34	40	28	25	16	34	25	16	18	19	14	17	18	10	11	11	3	18	11	3	18	21	17	15	18
224298	2015-09-20 21:19:21	2015-09-20 21:48:12	Enrolled	44	female	Effexor XR 525mg Lithium 1500mg				1	0			lithium			Undergraduate degree	Home duties / parenting	Married / Defacto	No		22	11	2	22	23				22	23	23	11	13	6	5						11	5	5	2	8	4	3
239116	2015-11-27 13:37:43	2015-11-27 15:09:01	Enrolled	38	male	Lithium 1350mg				1	0			lithium			Post graduate degree	Full time student / Part time student	Married / Defacto	No		29	15	16	29	28	32			29	32	32	15	10	6	6	6		6			15	6	6	16	14	9	9	7
252253	2016-02-02 15:03:24	2016-02-02 15:32:20	Enrolled	55	female	Lithium 1000mg daily Diazepam PRN Temazepam 10mg 1 at night				1	0			lithium			Other tertiary qualification/certificate	Employed full-time / Employed part–time	In a relationship	No		31	19	8	31	21	31	27	29	31	27	29	19	19	16	17	15	19		20	11	19	20	11	8	7	7	8	8
253657	2016-02-11 16:25:36	2016-02-11 16:40:27	Enrolled	55	female	lithium 250mg twice daily				1	0			lithium			Other tertiary qualification/certificate	Unemployed / Seeking employment	Married / Defacto	No		42	23	20	42								23												20
254192	2016-02-19 20:25:48	2016-02-19 20:42:21	Enrolled	32	male	Parnate 50, Lyrica 225, Latuda 80, Lithium 675				1	1	500		lurasidone	lithium		Undergraduate degree	Disability Support	Single	Yes	No	25	12	10	25	26				25	26	26	12	10	15							12	15	15	10	13	12
254451	2016-02-23 13:36:10	2016-02-23 14:07:12	Enrolled	61	male	Quetiapine 300mg, Avanza 60mg, Lithicarb 750mg				1	1	400		lithium			Other tertiary qualification/certificate	Retired	Married / Defacto	Yes	No	37	14	21	37	32	25	25	32	37	25	32	14	11	15	14	7	7	13	6	14	14	6	14	21	15	11	14	7
258205	2016-04-20 10:51:38	2016-04-20 11:38:57	Enrolled	57	female	Valdoxan 50mg. Clonazepam 0.5mg. Quilonum SR 700mg.				1	0			lithium			Other tertiary qualification/certificate	Disability Support	Single	No		37	22	17	37	37	32			37	32	32	22	15	21		24					22	24	24	17	18	16		9
258762	2016-04-30 07:36:32	2016-04-30 08:07:14	Enrolled	61	female	Lithium Carbonate 1250mg				1	0			lithium			Undergraduate degree	Employed full-time / Employed part–time	Separated / Divorced	No		22	8	7	22	30	14	22		22	22	22	8	7	8	0	2	7	0	0		8	0	0	7	7	7	6	3
260558	2016-05-29 17:42:51	2016-05-29 18:14:21	Enrolled	53	female	Desvenlafaxine 200mg Lithium Carbonate 900mg				1	0			lithium			Undergraduate degree	Employed full-time / Employed part–time	Married / Defacto	Yes	No	40	23	13	40	30				40	30	30	23	17	10	19						23	19	19	13	17	13	11
262099	2016-06-22 19:23:06	2016-06-22 19:49:09	Enrolled	63	male	lithium carbonate 900mg				1	0			lithium			Other tertiary qualification/certificate	Unemployed / Seeking employment	Married / Defacto	No		35	21	16	35	38	27	21		35	21	21	21	19	19	9	7	5	3	4		21	4	4	16	16	14	5	5
263435	2016-07-13 17:14:29	2016-12-17 12:38:05	Enrolled	50	female	Olanzapine 50, Brittelex, lithium 625, abilify, seroquel	1			1	1	1000		olanzapine	lithium	aripiprazole	Other tertiary qualification/certificate	Home duties / Parenting	Married / Defacto	Yes	No	37	26	12	39	41	39			39	39	39	20				24					20	24	24	13				18
265450	2016-08-10 19:01:51	2016-08-10 19:35:02	Enrolled	49	female	Lithium 1000mg per day				1	0			lithium			Other tertiary qualification/certificate	Disability Support	In a relationship	Yes	No	40	21	15	40	41				40	41	41	21	18	9							21	9	9	15	13	6
265549	2016-08-11 18:16:28	2016-08-11 18:46:03	Enrolled	24	male	lithium 250 ml twice daily				1	0			lithium			Other tertiary qualification/certificate	Employed full-time / Employed partâ€“time	Single	No		32	21	17	32	31	26	23	41	32	23	41	21	15	12	10	9	10	19	8	27	21	8	27	17	15	15	15	10
267022	2016-08-31 16:17:40	2016-08-31 16:27:54	Enrolled	28	male	Sertraline, 25mg. Lithium Carbonate, 750mg. (Currently reducing medications with the intention to stop taking them				1	0			lithium			High school or less	Unemployed / Seeking employment	Single	Yes	No	38	25	9	38	41				38	41	41	25	25	24	27						25	27	27	9	7	7	8
269451	2016-10-02 20:31:23	2016-10-02 20:50:12	Enrolled	48	male	Olanzapine 10 mg, Prestiq 50 mg				1	1	200		olanzapine			Undergraduate degree	Employed full-time / Employed partâ€“time	Separated / Divorced	No		40	25	14	40	34	42	39	40	40	39	40	25	16	23	24	24			16	20	25	16	20	14	7	14	15	15
269576	2016-10-05 16:07:33	2016-10-05 18:27:42	Enrolled	40	female	100 mg serequel xr 50mg; serequel300mg, lithium 450mg ; duloxetine (30mg am, 60mg pm				1	1	500		lithium			Other tertiary qualification/certificate	Disability Support	Married / Defacto	No		40	22	16	40	43	37			40	37	37	22	21	18	15	15	17	11			22	11	11	16	13	15	12	10
269661	2016-10-07 10:53:58	2016-10-07 11:08:55	Enrolled	38	female	Abilify 10mg lithium 250mg				1	1	133		arapiprazole	lithium		High school or less	Home duties / Parenting	Married / Defacto	No		25	6	2	25								6												2
271131	2016-10-30 20:06:05	2016-10-30 20:22:09	Enrolled	45	male	Lithium 450mg daily				1	0			lithium			Other tertiary qualification/certificate	Employed full-time / Employed partâ€“time	Married / Defacto	No		27	12	14	27	32	20	14	17	27	14	17	12				7			3	3	12	3	3	14				9
272147	2016-11-11 17:18:28	2016-11-15 14:33:15	Enrolled	51	male	Prestiq 200mg Lithium 100mg Epilum 200mg	1			1	0			lithium			Postgraduate degree	Employed full-time / Employed partâ€“time	Married / Defacto	No		37	25	21	37	28		13		37	13	13	25							0		25	0	0	21
273027	2016-11-21 14:39:55	2016-11-21 14:52:14	Enrolled	43	female	fluvoxamine 100mg daily, seroquel 50mg nocte, lithium 1 BD				1	1	133		lithium			Postgraduate degree	Employed full-time / Employed partâ€“time	In a relationship	Yes	No	32	16	15	32	28				32	28	28	16												15
273214	2016-11-22 15:56:53	2016-11-22 16:27:38	Enrolled	27	male	Effexor 225mg, Lithium 450mg x 2, Olanzapine 15mg	1			1	1	300		lithium	olanzapine		High school or less	Unemployed / Seeking employment	Single	No		39	27	16	39	30	26	33		39	33	33	27				14			15		27	15	15	16				10
275823	2016-12-14 15:44:37	2016-12-14 16:02:01	Enrolled	18	female	duloxetine (90mg), lamotrigine (100mg), lithium (900mg), seorquel (50mg)	1			1	1	66		lithium			High school or less	Full time student / Part-time student	Single	Yes	No	45	17	20	45	41	36	27	33	45	27	33	17				16			5	13	17	5	13	20				14
276247	2016-12-18 13:32:07	2016-12-18 14:01:58	Enrolled	67	female	Lithuim 400 mg Valporate 200 mg Risperadel 2 mg Lexapro 10 mg Thyroxine 100 micrograms	1			1	1	200		lithium	risperidone		Other tertiary qualification/certificate	Retired	Married / Defacto	No		34	24	18	34	30	40	30	29	34	30	29	24				23			8	8	24	8	8	18				18
278252	2017-01-05 20:13:37	2017-01-06 20:24:22	Enrolled	56	female	Lithicarb 500mg				1	0			lithium			Postgraduate degree	Employed full-time / Employed part–time	Married / Defacto	No		39	22	18	39	38	25	20	21	39	20	21	22				12			6	4	22	6	4	18				7
284683	2017-02-19 18:37:10	2017-02-19 19:11:35	Enrolled	54	male	Brintellix 10mg Lamotrigine 200mg Lithium 1350mg Thyroxine 100micrograms	1			1	1	133		lithium			Other tertiary qualification/certificate	Employed full-time / Employed part–time	Married / Defacto	No		28	15	4	28	31	18	18	27	28	18	27	15				6			5	13	15	5	13	4				0
285568	2017-02-25 18:14:22	2017-02-25 18:28:10	Enrolled	41	female	Lexapro 20mg/day, Lithium 700mg/day				1	0			lithium			Undergraduate degree	Unemployed / Seeking employment	Married / Defacto	No		20	8	2	20	17	16	15	19	20	15	19	8				5		4	5	2	8	5	2	2				4
286159	2017-03-02 13:27:33	2017-03-02 13:50:21	Enrolled	21	female	valdoxen, lithium 250, lithium 450, serequil 300				1	1	400		lithium			High school or less	Unemployed / Seeking employment	In a relationship	No		31	9	10	31								9												10
286633	2017-03-06 12:10:43	2017-03-06 12:49:07	Enrolled	40	female	lythium 250mg, eutroxsig 50mg, quetiapine 150mg, desvniafxne 10mg, esomeprazole 20mg, olanzapine 10mh				1	1	200		lithium	olanzapine		High school or less	Disability Support	Separated / Divorced	Yes	Yes	30	21	7	30	38				30	38	38	21												7
287014	2017-03-09 00:25:56	2017-03-09 01:01:50	Enrolled	52	male	Quilonum 1350mg for reducing risk of bipolar mania				1	0			lithium			Undergraduate degree	Full time student / Part-time student	Separated / Divorced	No		30	12	7	30	28	32			30	32	32	12				16					12	16	16	7				8
287274	2017-03-11 10:34:19	2017-03-11 11:01:39	Enrolled	33	female	Cymbalta 30mg, lithium 875mg, risperidal 1mg				1	1	100		lithium	risperidone		Postgraduate degree	Employed full-time / Employed part–time	In a relationship	No		22	10	13	22	22	21			22	21	21	10												13
288159	2017-03-18 19:51:42	2017-03-18 20:08:47	Enrolled	41	male	Seroquel XR 300mg one per night, Seroquel instant release 100mg one per night, Brintellix 20mg one per night, Seroquel XR 50mg three times a day, Lithium 250mg 2 tablets a night and one tablet in the morning, Thyroxin 5	1			1	1	700		lithium			Undergraduate degree	Employed full-time / Employed part–time	In a relationship	Yes	No	43	23	17	43	43	38	37	39	43	37	39	23				19			19	19	23	19	19	17				6
288256	2017-03-19 17:33:08	2017-03-19 18:08:52	Enrolled	64	female	Lithium 3x250mgs per day. Seroquel 150mgs per day,Sertra tabs 100mg xnightly, Valdoxen25 mga x2tabs at night.				1	1	200		lithium			Postgraduate degree	Disability Support	Separated / Divorced	Yes	No	35	14	10	35	36	29	23	27	35	23	27	14				12			9	13	14	9	13	10				8
288787	2017-03-24 09:14:48	2017-03-24 09:41:39	Enrolled	40	male	Lithium 1350mg				1	0			lithium			Postgraduate degree	Unemployed / Seeking employment	Married / Defacto	No		29	11	9	29	28				29	28	28	11												9
290571	2017-04-11 10:27:59	2017-04-11 10:56:48	Enrolled	24	female	lithium 100mg, fluoxetine 40mg				1	0			lithium			High school or less	Employed full-time / Employed partâ€“time	Single	No		38	15	17	38	32		19		38	19	19	15							9		15	9	9	17
291429	2017-04-20 00:11:45	2017-04-20 00:48:58	Enrolled	68	male	Venlafaxine 145mg, Lithium 750mg, Quetiapine 225mg, Mirtazapine 90mg, Oxazepam 30mg or 45mg (when necessary)				1	1	300		lithium			Other tertiary qualification/certificate	Retired	Married / Defacto	No		40	14	15	40	32	35			40	35	35	14				16					14	16	16	15				11
293316	2017-05-08 15:49:59	2017-05-08 16:39:54	Enrolled	42	female	serquelxr 200mb lithium 1000mg respieridel 2mg				1	1	200		lithium	risperidone		Other tertiary qualification/certificate	Employed full-time / Employed partâ€“time	Married / Defacto	Yes	No	35	9	15	35	29		17	14	35	17	14	9							4	3	9	4	3	15
295452	2017-05-30 12:44:08	2017-05-30 13:09:41	Enrolled	49	male	risperdal 2 mg; sertraline 100 mg; lithium 750 mg/day				1	1	200		risperidone	lithium		Postgraduate degree	Employed full-time / Employed partâ€“time	Married / Defacto	No		29	12	8	29	24	20		19	29	20	19	12				5				0	12	5	0	8				4
296176	2017-06-07 10:28:13	2017-06-07 10:48:42	Enrolled	61	male	Lithium 500mg				1	0			lithium			High school or less	Unemployed / Seeking employment	Married / Defacto	No		38	22	7	38	38	20	40	40	38	40	40	22				10			20	27	22	20	27	7				6
299006	2017-07-03 21:42:34	2017-07-03 22:06:57	Enrolled	62	female	Quilonum SR 675mg and Seroquel 100mg per day				1	1	125		lithium			High school or less	Unemployed / Seeking employment	Single			36	19	15	36	30	14	16	18	36	16	18	19				10			5	7	19	5	7	15				6
299290	2017-07-06 00:17:09	2017-07-06 00:59:14	Enrolled	56	female	60MG RISPERADONE 2MG AVANZA 30MG QUIETIAPINE 300MG LITHIUM SR 900MG				1	1	500		risperidone	lithium		Other tertiary qualification/certificate	Disability Support	Single			43	21	16	43	42			39	43	42	39	21								24	21		24	16
299351	2017-07-06 14:53:10	2017-07-06 15:08:17	Enrolled	32	female	Bupropion XL, Lamotigrine, Lithium Carbonate	1			1	0			lithium			Postgraduate degree	Employed full-time / Employed partâ€“time	In a relationship			28	10	14	28								10												14
300153	2017-07-13 13:53:53	2017-07-13 14:06:14	Enrolled	29	female	Seraquel, serateline, quillonium	1			1	1			lithium			Postgraduate degree	Employed full-time / Employed partâ€“time	In a relationship			25	1	4	25	18	10	12	10	25	12	10	1				1			0	0	1	0	0	4				0
300838	2017-07-19 16:23:35	2017-07-19 18:03:42	Enrolled	64	female	efexor 450; lamotrigine 400; lithium 800	1			1	0			lithium			Undergraduate degree	Undertaking parenting or home duties	Married (registered and de facto)			39	22	14	39	42	40	38		39	38	38	22				22			19		22	19	19	14				11
301564	2017-07-25 20:12:50	2017-07-25 20:20:37	Enrolled	31	female	Lithium				1	0			lithium			Undergraduate degree	Employed full or part time	Never married			40	22	21	40	36	42	26	25	40	26	25	22				17			16	1	22	16	1	21				17
302954	2017-08-08 14:37:11	2017-08-08 15:09:08	Enrolled	67	female	Lithium 450g, sleeping tablet at night				1	0			lithium			High school or less	Retired	Divorced			25	4	5	25	23	18	15		25	15	15	4							6		4	6	6	5
303150	2017-08-10 14:37:55	2017-08-10 14:55:24	Enrolled	24	female	lithium 750mg fluxotine 40mg				1	0			lithium			High school or less	Receiving registered disability support	Never married			24	12	8	24	27	22	15		24	15	15	12				7			4		12	4	4	8
307046	2017-09-12 23:24:24	2017-09-12 23:35:11	Enrolled	47	female	Lamotrigine 300mg, pristiq 150mg, quilonum 675 mg thyroxine 50 microgram	1			1	0			lithium			Undergraduate degree	Employed full or part time	Never married			24	12	6	24	24	15	17		24	17	17	12				11			9		12	9	9	6				2
307129	2017-09-13 20:40:49	2017-09-13 21:14:44	Enrolled	63	female	Lithium 250g am Pm				1	0			lithium			Postgraduate	Retired	Married (registered and de facto)			20	3	2	20	15	13	11		20	11	11	3				1			4		3	4	4	2				1
309627	2017-09-29 23:14:13	2017-09-29 23:37:43	Enrolled	57	female	Quilonum 450 mg twice daily. Lamotragine 100 mg twice daily	1			1	0			lithium			Other tertiary certificate or diploma	Employed full or part time	Divorced			28	11	20	28	26	28	29		28	29	29	11				13			12		11	12	12	20				19
310218	2017-10-04 20:57:31	2017-10-04 21:19:43	Enrolled	54	female	Lithium 1000 mg				1	0			lithium			Other tertiary certificate or diploma	Receiving registered disability support	Widowed			36	23	14	36	36	29	34		36	34	34	23				22			21		23	21	21	14				5
311515	2017-10-13 10:52:14	2017-10-13 11:05:08	Enrolled	27	female	Latuda, Lexapro				1	0			lurasidone			Other tertiary certificate or diploma	Receiving registered disability support	Never married			31	14	18	31	19				31	19	19	14												18
312325	2017-10-18 23:14:11	2017-10-18 23:49:15	Enrolled	33	female	Lithium, currently reducing in preparation for medication free pregnancy				1	0			lithium			Undergraduate degree	Employed full or part time	Married (registered and de facto)			11	2	9	11	14	13			11	13	13	2				4					2	4	4	9				13
313075	2017-10-25 21:37:54	2017-10-25 22:03:15	Enrolled	35	female	Lithium carbonate 1650mg daily				1	0			lithium			Undergraduate degree	Employed full or part time	Married (registered and de facto)			31	16	14	31	36	47			31	47	47	16				23					16	23	23	14				17
316924	2017-11-26 18:42:11	2017-11-26 19:23:57	Enrolled	54	female	Lithium 450mg, Zyban 150mg, Seroquel 100mg/Catapress 200mg				1	1	125		lithium			Other tertiary certificate or diploma	Employed full or part time	Married (registered and de facto)			11	6	3	11	19	17	16	14	11	16	14	6	2		7	3			0	0	6	0	0	3	5		7	2
319863	2017-12-22 15:14:22	2017-12-22 15:41:06	Enrolled	58	male	Lithium 500mg a day				1	0			lithium			Postgraduate	Unemployed, but seeking employment	Married (registered and de facto)			35	16	10	35	35	31			35	31	31	16	20	15	15	16	8				16	8	8	10	10	8	8	7
319897	2017-12-23 13:14:34	2017-12-23 13:31:07	Enrolled	41	female	Lithium for bipolar disorder and Zoloft for depression				1	0			lithium			Undergraduate degree	Receiving registered disability support	Never married			42	21	16	42								21												16
321449	2018-01-07 13:20:43	2018-01-07 13:44:57	Enrolled	52	male	risperidone 1mg lithium 900mg				1	1	100		risperidone	lithium		Postgraduate	Employed full or part time	Married (registered and de facto)	No		30	1	14	30	19				30	19	19	1	2	2	10						1	10	10	14	16	11	16
321769	2018-01-09 17:00:46	2018-01-09 17:23:03	Enrolled	62	male	Lithium , Zoloft				1	0			lithium			Undergraduate degree	Receiving registered disability support	Never married	No		25	13	16	25	20		13		25	13	13	13	7	4					2		13	2	2	16	6	3
325224	2018-02-07 22:23:39	2018-02-07 22:39:15	Enrolled	29	female	Lithium and Venlafaxine				1	0			lithium			High school or less	Undertaking parenting or home duties	Married (registered and de facto)	No		38	22	15	38	39				38	39	39	22	22	21							22	21	21	15	17	20
326626	2018-02-20 00:53:31	2018-02-20 01:28:42	Enrolled	51	male	Lithium 675mg Morning Zoloft 200mg Morning Lamictal 200mg Morning Dexamphetamine 10mg Morning Folic Acid 10mg Morning Mega B Complex 1 capsule Morn Vitamin C 500mg Morning Seroquel 200mg Night Lamictal 200mg Night Prazosin 5mg Night Lithium 450mg Night	1			1	1	300		lithium			Other tertiary certificate or diploma	Retired	Married (registered and de facto)	Yes	No	34	22	19	34	39	35	31	38	34	31	38	22	18		17	15			15	25	22	15	25	19	17		17	19
327439	2018-02-26 17:31:22	2018-02-26 18:31:34	Enrolled	41	male	Zopiclone 15mg. Lithium 1350mg. mirtarzapine 30mg.				1	0			lithium			Other tertiary certificate or diploma	Unemployed, but seeking employment	Married (registered and de facto)	Yes	No	45	25	18	45	43	20	35		45	35	35	25	23	15		4			27		25	27	27	18	15	10		3
329805	2018-03-17 19:29:22	2018-03-17 20:03:33	Enrolled	37	female	Lamictal 200mg daily, lithicarb 250mg daily, fluoxetine 20mg daily	1			1	0			lithium			Other tertiary certificate or diploma	Employed full or part time	Divorced	Yes	No	30	11	7	30	21				30	21	21	11	9								11	9	9	7	8
338245	2018-05-27 20:32:56	2018-05-27 20:50:33	Enrolled	56	female	Lithium and epilim	1			1	0			lithium			Postgraduate	Undertaking parenting or home duties	Married (registered and de facto)	No		38	15	18	38								15												18
341887	2018-06-25 12:16:40	2018-06-25 12:41:36	Enrolled	49	male	Clozapine 350mg; lithium 900mg; Cymbalta 120mg; Solean 200mg				1	1	200		clozapine	lithium	amisulpride	High school or less	Receiving registered disability support	Divorced	No		24	6	6	24	29	30	25	29	24	25	29	6	9	8		12		11	9	7	6	9	7	6	9	11		11
342541	2018-06-30 14:59:23	2018-06-30 15:17:04	Enrolled	29	female	Zoloft 300mg, Lyrica 50mg, Seroquel 400mg, Latuda 160mg, Topomax 150mg, quolnolum XR 900mg, Vyvanse 70mg				1	1	1000		lurasidone	lithium		High school or less	Student	Never married	No		32	14	17	32	29	35			32	35	35	14	12	7	12	15					14	15	15	17	13	13	12	14
349626	2018-08-26 18:16:09	2018-08-26 18:50:15	Enrolled	59	female	LITHICARB 500MG				1	0			lithium			Other tertiary certificate or diploma	Undertaking parenting or home duties	Married (registered and de facto)	No		41	20	16	41	32	36	36	15	41	36	15	20	16	13	17	19	12	18	16	1	20	16	1	16	17	13	12	18
352220	2018-09-17 15:18:05	2018-09-17 15:46:51	Enrolled	25	female	paroxetine 20mg, lithium 1350mg				1	0			lithium			High school or less	Student	Married (registered and de facto)	Yes	Yes	44	24	19	44	33	27	41		44	41	41	24	21	18	15	15	13		20		24	20	20	19	17	18	9	7
352385	2018-09-18 16:22:20	2018-09-18 16:41:00	Enrolled	34	female	2mg, Valium 5mg, lithium 900mg, melatonin 5mg, Brintellix 20mg, risperidone 1mg	1			1	1	300		lithium	risperidone		Undergraduate degree	Employed full or part time	Never married	No		30	9	17	30	32	30	31	31	30	31	31	9	14	11		10	10		9	13	9	9	13	17	16	16		11
353732	2018-10-03 15:39:42	2018-10-03 15:58:34	Enrolled	40	male	Litium 1000mg daily/seroquel 100mg daily/lamictal 200mg daily	1			1	1	133		lithium			Postgraduate	Employed full or part time	Separated	Yes	No	36	15	13	36	38				36	38	38	15	18	12	17						15	17	17	13	19	11	19
354053	2018-10-05 20:29:30	2018-10-05 20:42:29	Enrolled	39	female	Lithium, Seroquel, Abilify, Diazepam	1			1	1			lithium	aripiprazole		Undergraduate degree	Student	Divorced	No		37	19	16	37	43				37	43	43	19	20	23							19	23	23	16	15	16
355428	2018-10-17 20:26:44	2018-10-17 20:48:27	Enrolled	39	female	900mg lithium, 50mg fluvoxamine, 10mg temazipam				1	0			lithium			Undergraduate degree	Unemployed, but seeking employment	Never married	Yes	No	32	16	7	32	34	31	24	24	32	24	24	16	18	15	15	15	10	10	8	6	16	8	6	7	10	9	7	12
355940	2018-10-23 15:26:52	2018-10-23 16:26:31	Enrolled	61	female	Lithium 250mg; Nortriptyline 125mg				1	0			lithium			Other tertiary certificate or diploma	Retired	Divorced	No		38	23	20	38	35	32	42		38	42	42	23	20	24		18	20		22		23	22	22	20	12	16		12
357416	2018-11-12 13:37:36	2018-11-12 14:23:40	Enrolled	40	female	efexor 225mg, serequel xr 50mg, lithium 450mg.				1	1	66		lithium			Other tertiary certificate or diploma	Retired	Married (registered and de facto)	No		28	12	8	28								12												8
357552	2018-11-13 19:09:48	2018-11-13 19:49:20	Enrolled	53	female	Zyprexa 60 mg Prozac 20 mg (3). Lithium 250 mg (3)				1	1	600		olanzapine	lithium		High school or less	Receiving registered disability support	Never married	No		14	0	0	14	15	13	11	13	14	11	13	0	2	7	6	4	5	2	1	1	0	1	1	0	0	5	5	4
357780	2018-11-16 11:46:18	2018-11-16 12:05:45	Enrolled	56	female	Lithium epilum xanax	1			1	0			lithium			Other tertiary certificate or diploma	Employed full or part time	Never married	No		24	9	10	24	20				24	20	20	9	7	3							9	3	3	10	6	6
357789	2018-11-16 13:24:00	2018-11-16 13:41:26	Enrolled	42	male	Venlafaxine 300mg daily, lithium 200mg twice daily.				1	0			lithium			Postgraduate	Unemployed, but seeking employment	Divorced	Yes	No	26	14	6	26	20	16	29	20	26	29	20	14	13	9	6	3	6	1	12	4	14	12	4	6	6	4	3	3
359078	2018-12-03 09:12:05	2018-12-03 09:30:26	Enrolled	62	male	Quilonum SR 450mg 0.5 bd & Moclobemide 150mg 1 bd				1	0			lithium			Undergraduate degree	Retired	Married (registered and de facto)	No		30	15	11	30								15												11
359431	2018-12-07 12:29:45	2018-12-07 12:56:54	Enrolled	49	female	lithium 500mg x 3 amisulpride 100mg x 4				1	1	400		lithium	amisulpride		High school or less	Employed full or part time	Married (registered and de facto)	No		33	21	19	33	37	37			33	37	37	21	21	24		21					21	21	21	19	20	20		20
360739	2018-12-26 10:48:14	2018-12-26 11:07:55	Enrolled	54	female	Lithium Lamotrigine Derilin	1			1	0			lithium			High school or less	Employed full or part time	Married (registered and de facto)	No		32	10	11	32	33	27			32	27	27	10	7	6	3	3					10	3	3	11	11	4	3	5
361892	2019-01-08 15:22:20	2019-01-09 21:00:57	Enrolled	71	female	Lamotrigine 300mg Lithicarb 250mg Paxam up to 3mg daily. Do not work well.	1			1	0			lithium			Trade certificate or diploma	Retired	Married (registered and de facto)	No		22	8	7	22	10	10		16	22	10	16	8	0	0		0				6	8	0	6	7	0	0		0
362035	2019-01-09 19:09:52	2019-01-09 19:26:13	Enrolled	59	male	Lithium 675mg.zyprexa5mg serapax 15mg duluxitine60 mg				1	1	100		lithium	olanzapine		High school or below	Receiving registered disability support	Divorced	No		39	21	16	39								21												16
364072	2019-01-31 18:50:08	2019-01-31 19:05:12	Enrolled	67	male	Lithium Atix Pristiq				1	0			lithium			Postgraduate degree	Retired	Married (registered and de facto)	Yes	No	21	12	8	21	15	15	11	11	21	11	11	12	9	2	4	1	1	4	2	0	12	2	0	8	3	0	1	2
367390	2019-03-09 19:07:50	2019-03-09 19:30:37	Enrolled	28	female	Lithium 875mg and Quetiapine 50mgXR for maintenance of Bipolar Disorder				1	1	66		lithium			Undergraduate degree	Employed full or part time	Separated	No		30	11	12	30	25	25		28	30	25	28	11	8	8		9	7			11	11	7	11	12	6	5		9
369506	2019-04-03 09:45:50	2019-04-03 10:25:54	Enrolled	37	female	Lithium 900mg once daily, Lamotrigine 125mg once daily, diazepam 2 or 5 mg as needed, temazepam 10mg if needed,	1			1	0			lithium			Undergraduate degree	Receiving registered disability support	Married (registered and de facto)	No		21	10	6	21	20	17	16	21	21	16	21	10	8	4	6	5	3	3	3	3	10	3	3	6	3	3	5	3
369771	2019-04-05 18:18:03	2019-04-05 18:41:38	Enrolled	55	female	Lithium 900mg paxam 4mg seroquel 300mg escitalopram 30mg				1	1	400		lithium			High school or below	Receiving registered disability support	Divorced	Yes	No	28	17	16	28								17												16
370401	2019-04-10 17:50:35	2019-04-11 09:30:07	Enrolled	39	male	Olanzapine 5mg Sodium valproate 1000mg Lithium 1500mg	1			1	1	200		olanzapine	lithium		Trade certificate or diploma	Employed full or part time	Married (registered and de facto)	No		29	14	8	29	37	27	22	27	29	22	27	14	16	13		15	11	10	11	10	14	11	10	8	12	14		11
370804	2019-04-16 21:28:59	2019-04-16 21:52:29	Enrolled	45	female	Lithium carbonate 750mg per day				1	0			lithium			Trade certificate or diploma	Employed full or part time	Married (registered and de facto)	No		22	11	14	22	18	12	12	10	22	12	10	11	11	3	6	2	3	3	2	3	11	2	3	14	10	3	5	5
371168	2019-04-21 22:10:00	2019-04-21 22:25:53	Enrolled	31	female	Aripiprazole 10mg, Quetispine fumarate 50mg, lithium 250mg x 3.5 tablets, lamotrigine 150mg all taken at night.	1			1	1	250		arapiprazole	lithium		High school or below	Employed full or part time	Never married	No		27	15	15	27	30	27	19	21	27	19	21	15	16	12	15	15			5	7	15	5	7	15	11	9	14	16
372085	2019-04-29 16:53:08	2019-04-29 17:35:01	Enrolled	66	male	pristiq 50mg lithium 250mg				1	0			lithium			Trade certificate or diploma	Retired	Married (registered and de facto)	No		22	11	11	22	17	12	12	13	22	12	13	11	7	4	4	1	2	4	2	3	11	2	3	11	5	4	3	2
372892	2019-05-07 07:05:48	2019-05-07 07:23:10	Enrolled	46	female	Effexor 3 per day 75mg each Lithicarb 250mg 6 per day, clonazapam 0.25 as required				1	0			lithium			Postgraduate degree	Employed full or part time	Married (registered and de facto)	Yes	No	27	14	5	27	21	15			27	15	15	14	11			9					14	9	9	5	3			2
374944	2019-05-25 18:57:21	2019-05-25 19:05:37	Enrolled	24	male	Loxalate 20mg Daily, Quilonum 900mg Daily				1	0			lithium			Undergraduate degree	Student	Never married	No		25	7	2	25	23	17	19	19	25	19	19	7	6	7		7			7	6	7	7	6	2	1	1		2
375333	2019-05-28 18:40:45	2019-05-28 20:13:36	Enrolled	43	male	venlafaxine 150mg x 3 every morning....at night is 2 lithium 450mg tablets...quetiapine 300mg x 1 and half a tablet 100mg largactil				1	1	400		lithium	chlorpromazine		High school or below	Employed full or part time	Never married	Yes	No	30	13	8	30								13												8
376214	2019-06-05 13:20:56	2019-06-05 13:43:55	Enrolled	36	female	Fluvoxamine 250mg, Lithium 675mg, Quetiapine 25mg, Topirimate 75mg	1			1	0			lithium			Undergraduate degree	Employed full or part time	Never married	Yes	No	28	16	8	28	36				28	36	36	16	18								16	18	18	8	6
377199	2019-06-14 14:04:01	2019-06-14 14:31:03	Enrolled	40	female	clomipramine 12 daily,lithium 2 twice a day, alprax 1 3 times a day, haloperidol 1 3 times a day ,oxycodone 1 twice a day				1	1	300		lithium			High school or below	Employed full or part time	Married (registered and de facto)	No	No	30	14	11	30	29				30	29	29	14	8	11							14	11	11	11	12	6
379330	2019-07-01 19:05:42	2019-07-01 19:21:29	Enrolled	55	male	lithium 250mg x 2 daily, zyprexa 15mg once daily				1	1	300		lithium	olanzapine		Trade certificate or diploma	Employed full or part time	Divorced	Yes	No	35	24	10	35	34	27	28		35	28	28	24	21	19	17	15	15	19	18		24	18	18	10	8	6	7	6
380774	2019-07-14 08:24:27	2019-07-14 08:56:46	Enrolled	50	male	Lithium 875mg, Desvenlafaxine 200mg, Quetiapine 25mg				1	1	33		lithium			Undergraduate degree	Employed full or part time	Married (registered and de facto)	No		34	16	12	34	33	36	28	35	34	28	35	16	16	15	13	14	11	12	7	13	16	7	13	12	11	13	8	13
381949	2019-07-27 18:50:40	2019-07-27 19:24:57	Enrolled	67	female	Lithicarb 250mg 2 tablets, Nortritabs 25mg 2 tablets				1	0			lithium			Trade certificate or diploma	Employed full or part time	Divorced	No		23	6	7	23	23	19	16		23	16	16	6	7	6	4	2	5	3	3		6	3	3	7	6	4	3	3
382007	2019-07-28 08:01:57	2019-07-28 08:17:26	Enrolled	33	male	Lamotragine 400mg, Quillonum 450mg	1			1	0			lithium											32	36	38			32	38	38	14	16			20					14	20	20	19	14			12
382494	2019-08-01 16:33:27	2019-08-01 16:56:00	Enrolled	40	female	Lithium 750mg and rispiridone 6mg				1	1	600		lithium	risperidone		High school or below	Employed full or part time	Separated	Yes	No	37	20	9	37	34				37	34	34	20	15								20	15	15	9	7
383087	2019-08-08 19:24:52	2019-08-08 19:35:02	Enrolled	41	female	Lithium latuda luvox				1	1			lithium	lurasidone		Postgraduate degree	Employed full or part time	Married (registered and de facto)	Yes	No	35	15	12	35	31	33			35	33	33	15	15	8	21	19					15	19	19	12	9	6	18	7
383909	2019-08-20 10:24:29	2019-08-20 13:22:32	Enrolled	49	female	Lithium Carbonate, Seroquel				1	1			lithium			Postgraduate degree	Employed full or part time	Divorced	No		28	9	12	28	23	19	18		28	18	18	9	9	8	9	10	9	9	7		9	7	7	12	4	4	4	4
387396	2019-09-25 02:02:29	2019-09-25 02:23:15	Enrolled	23	female	Morning: Sertraline 100mg x 1, Lithicarb 250mg x 2 | Night: Quetiapine 25mg x 1, Lithicarb 250mg x 2				1	1	33		lithium			Trade certificate or diploma	Employed full or part time	Never married	No		35	21	19	35	24				35	24	24	21	13								21	13	13	19	11
389146	2019-10-14 13:09:46	2019-10-14 13:27:00	Enrolled	35	female	Lithium 750mg, duloxetine 60mg				1	0			lithium			Postgraduate degree	Undertaking parenting or home duties	Separated	No		14	3	4	14	18		26		14	26	26	3	5	10	6				3		3	3	3	4	3	14	9
389558	2019-10-20 07:47:52	2019-10-20 08:17:16	Enrolled	45	female	Moclobimide 150mg and Lithuim 300mg and Activan when needed				1	0			lithium			Undergraduate degree	Employed full or part time	Never married	No		31	10	19	31	33				31	33	33	10	5								10	5	5	19	14
392048	2019-11-17 20:47:12	2019-11-17 21:24:28	Enrolled	40	female	Lithium				1	0			lithium			Undergraduate degree	Employed full or part time	Never married	No					26								15												6
394430	2019-12-12 00:54:57	2019-12-12 01:17:45	Enrolled	68	female	Lithium Carbonate 375mg daily Lamotrogine 200mg daily Lithium Ortatate 20mg daily	1			1	0			lithium			Undergraduate degree	Retired	Widowed	No					38								22												18
2718	2013-02-21 17:52:50	2013-02-21 18:45:09	Enrolled	44	female	zyprexia and avanza			0	0	1	0		olanzapine			Certificate / Diploma	Unemployed / Seeking employment	Separated / Divorced	Yes	Yes	47	15	18	47	49	37	39		47	39	39	15	13	19	16	18			24		15	24	24	18	18	17	18	18
3883	2013-03-18 20:48:34	2013-03-18 21:03:03	Enrolled	60	female	olanzapine 10mgs daily			1	0	1	50		olanzapine			None	Employed full-time / employed part –time	Separated / Divorced	No		38	15	19	38	41	21	13	12	38	13	12	14	13	8		4	2		0	0	14	0	0	18	19	19		7
3896	2013-03-19 08:53:34	2013-03-19 09:52:29	Enrolled	46	male	10mg Lexapro, 5mg Neulactil, 50mg Anafranil, 800mg Tegretol				0	1	33		periciazine			Apprenticeship / Trade certificate	Employed full-time / employed part –time	Married / Defacto	No		30	17	17	30	32	21	32	11	30	32	11	16	16	16	6	7		5	0	1	16	0	1	16	13	8	7	5
4279	2013-03-27 20:37:19	2013-03-27 21:01:26	Enrolled	35	female	Zoloft Abilify Topiramate Tegretol	1			0	1	0		arapiprazole			Undergraduate degree	Employed full-time / employed part –time	Single	Yes	No	23	8	0	23	22				23	22	22	7	9	11							7	11	11	2	2	2
4294	2013-03-28 04:44:34	2013-03-28 05:25:36	Enrolled	42	female	zoloft 100mg, valpro 500mg, saphris 5mg				0	1	125		asenapine			Certificate / Diploma		Single	No		36	17	17	36								16												16
5835	2013-04-22 02:13:34	2013-04-22 02:36:41	Enrolled	45	female	Effexor 300mg Zeldox 20mg			1	0	1	33		ziprasidone			Certificate / Diploma		Separated / Divorced	Yes	No	50	24	18	50								23												17
6250	2013-04-28 19:43:50	2013-04-28 20:02:38	Enrolled	19	female	Escitalopram 30mg Risperidone 1mg				0	1	100		risperidone			Undergraduate degree	Full time student / Part time student	Single			50	26	21	50	48	44	46	36	50	46	36	26	27	23	24	27	27		23	20	26	23	20	21	21	21	20	21
9255	2013-05-21 16:20:47	2013-05-21 17:21:19	Enrolled	41	female	olanzapine 2.5mg				0	1	50		olanzapine			Post graduate degree	Employed full-time / employed part –time	Married / Defacto	No		23	12	10	23	23				23	23	23	12	8								12	8	8	10	10
11144	2013-06-03 15:29:12	2013-06-03 16:19:20	Enrolled	43	female	pristiq 100mg ..Valdoxan 25mg..Conazepam 1mg..Largactil 25mg				0	1	25		chlorpromazine			Certificate / Diploma		Married / Defacto	No		39	21	14	39								21												14
12295	2013-06-11 19:23:22	2013-06-11 19:44:10	Enrolled	28	female	Abilify 15mg			1	0	1	200		arapiprazole			Certificate / Diploma	Unemployed / Seeking employment	Single	Yes	No	40	20	16	40	38		27		40	27	27	20	24	8	9	23	5		4		20	4	4	16	12	11	8	8
13378	2013-06-19 13:55:08	2013-06-19 14:52:30	Enrolled	20	male	INVEGA 75 mg depot VALIUM 5 mg when needed			1	0	1	300	1	paliperidone			None	Unemployed / Seeking employment	Single	Yes	No	32	9	8	37	32				37	32	32	18	10	17	10	9	12	9			18	9	9	16	10	12	9	8
14407	2013-06-25 13:08:15	2013-06-25 14:00:40	Enrolled	37	male	Aurorix 150 mg Epilim 400 mg Solian 200 mg	1			0	1	150		amisulpride			Certificate / Diploma	Disability Support	Single	No		37	10	8	37	35	26			37	26	26	10	13	7		17		9			10	9	9	8	14	8		11
15432	2013-07-02 14:41:40	2013-07-02 15:39:50	Enrolled	57	female	pristiq 100mg per day zyprexa 2.5mg daily				0	1	50		olanzapine			Certificate / Diploma	Employed full-time / employed part –time	Married / Defacto	No		22	7	12	22	15				22	15	15	7	5								7	5	5	12	7
20662	2013-07-27 20:33:13	2013-07-27 20:40:45	Enrolled	42	male	Amisulpride			1	0	1			amisulpride			Undergraduate degree	Employed full-time / employed part –time	Single	No		37	23	8	37	34	15	12	12	37	12	12	23	21	12	9	10		2	3	1	23	3	1	8	10	3	1	3
30687	2013-09-14 07:10:35	2013-09-14 10:11:23	Enrolled	27	female	risperdal 1mg				0	1	100		risperidone			None	Employed full-time / employed part –time	Single	No		12	7	0	12	11	10			12	10	10	7	6	4	0	4					7	4	4	0	0	0	0	0
34441	2013-10-03 18:14:45	2013-10-03 18:31:04	Enrolled	27	female	Invega 3mg (once daily for anxiety) Valium 5mg (twice daily)				0	1	150		paliperidone			None	Disability Support	Married / Defacto	No		31	19	17	31	30	23	18	16	31	18	16	19	20	15	19	10	13	8	7	7	19	7	7	17	15	12	13	8
34945	2013-10-06 15:49:56	2013-10-06 16:20:45	Enrolled	30	male	tofranil 25mg 9 tablets Abilify 10mg 2 tablets				0	1	133		arapiprazole			Certificate / Diploma	Disability Support	Single	No		43	19	18	43	43		41	39	43	41	39	19	17	20	20	19	19	18	13	14	19	13	14	18	19	20	19	16
37946	2013-10-18 06:42:26	2013-10-18 07:22:04	Enrolled	39	female	Lexapro 20mg Lamotrigine 50mg (still increasing dose slowly) Zyprexa only for severe attacks			0	0	1			olanzapine			Certificate / Diploma	Employed full-time / employed part –time	In a relationship	Yes	No	37	22	19	37	38	18			37	18	18	22	23	12	11	11	12	7			22	7	7	19	21	10	9	8
41561	2013-11-01 08:31:53	2013-11-01 08:52:00	Enrolled	64	male	started 31st oct, Cipramil 40mgms, largactil 10mgms to sleep if needed.				0	1	10		chlorpromazine			Undergraduate degree	Retired	Married / Defacto	No		36	22	18	36	36	40	30	10	36	30	10	22	20	20	9	15	7	8	8	0	22	8	0	18	18	18	14	18
44279	2013-11-14 17:24:54	2013-11-14 18:37:29	Enrolled	37	male	saphris 15mg				0	1	400		asenapine			None	Disability Support	Married / Defacto	No		30	15	14	30	31				30	31	31	15	10	3							15	3	3	14	13	10
44475	2013-11-15 16:10:20	2013-11-15 16:34:35	Enrolled	64	female	invega injection 50mg			1	0	1	200	1	paliperidone			Certificate / Diploma	Retired	Separated / Divorced	No		31	17	16	31	28				31	28	28	17	9								17	9	9	16	6
51915	2014-01-01 07:55:25	2014-01-01 08:18:31	Enrolled	53	male	Effexor 600mg a day Zyprexa 5 to 10 mg when needed				0	1	100		olanzapine			None	Disability Support	Separated / Divorced	Yes	No	32	21	14	32	28				32	28	28	21	14	21							21	21	21	14	6	15
52092	2014-01-02 07:43:11	2014-01-02 08:32:24	Enrolled	25	male	Risperidone 1mg Escitalopram 20mg				0	1	100		risperidone			Undergraduate degree	Employed full-time / employed part –time	Single	No		35	19	14	35	32	34	41	32	35	41	32	19	16	11	12	13	12	15	15	9	19	15	9	14	16	15	11	11
55644	2014-01-22 16:18:05	2014-01-22 16:59:38	Enrolled	48	female	Abilify 30 mg Pristiq 100 mg				0	1	400		arapiprazole			None	Disability Support	Separated / Divorced	No		13	3	0	13	11	11	11		13	11	11	3	1	0	0	1	1	1	1		3	1	1	0	0	0	0	0
56367	2014-01-27 14:35:54	2014-01-27 15:08:12	Enrolled	52	male	45mg Avanza, 10mg Neulactil				0	1	66		periciazine			None	Disability Support	Single	Yes	No	37	23	15	37	35	34	33		37	33	33	23	20	21	17	18	11	13	14		23	14	14	15	11	12	9	11
60923	2014-02-15 17:13:54	2014-02-15 17:42:56	Enrolled	44	female	respiradal consta 50 mg f/n valpro 2000mg daily				0	1	400	1	risperidone			Post graduate degree	Disability Support	Married / Defacto	No		30	14	19	30	30	16	24	24	30	24	24	14	10	8		5	2	2	3	11	14	3	11	19	20	11		4
66579	2014-03-11 21:41:52	2014-03-11 22:06:37	Enrolled	46	female	Aripiprazole 10mg Lamotragine 100mg Lovan 40mg	1			0	1	133		arapiprazole			Undergraduate degree	Employed full-time / employed part –time	Married / Defacto	No		26	7	5	26	26				26	26	26	7	7	4	2	2					7	2	2	5	5	5	5	1
67825	2014-03-18 22:53:01	2014-03-18 23:12:57	Enrolled	43	female	Cipramil 2x 20mg, largactil 2x 10mg				0	1	20		chlorpromazine			None	Employed full-time / employed part –time	In a relationship	No		32	15	11	32	36	13	15	11	32	15	11	15	17	14	5	4	1	1	2	2	15	2	2	11	11	11	2	2
70055	2014-03-31 14:59:06	2014-03-31 15:11:08	Enrolled	23	female	risperidone 1 mg trileptal 1800 mg	1			0	1	100		risperidone			Undergraduate degree	Full time student / Part time student	In a relationship	No		36	19	14	36	36				36	36	36	19	8	6	0	2					19	2	2	14	13	4	0	0
84471	2014-05-28 11:56:02	2014-05-28 12:51:18	Enrolled	38	male	Pristiq 150mg APO Risperidone 0.5mg				0	1	50		risperidone			Certificate / Diploma	Employed full-time / employed part –time	Married / Defacto	Yes	No	41	26	16	41	39	20	37		41	37	37	26	26	4		4	12	12	19		26	19	19	16	15	5		2
104010	2014-08-08 17:13:00	2014-08-08 17:42:03	Enrolled	29	female	abilify 30mg and zoloft 100				0	1	300		arapiprazole			Certificate / Diploma	Disability Support	In a relationship	Yes	No	26	17	15	26	39				26	39	39	17	19	17							17	17	17	15	11	16
105725	2014-08-13 13:25:28	2014-08-13 13:48:48	Enrolled	28	female	Lamotrigine 200mg Respiradone 1mg	1			0	1	100		risperidone			Certificate / Diploma	Employed full-time / employed part –time	Single	No		28	11	9	28	27				28	27	27	11	10	9	8						11	8	8	9	10	9	9
105743	2014-08-13 14:15:08	2014-08-13 14:50:00	Enrolled	55	male	Pristiq. 50mg. Day Largactil. 25mg. To 75mg day				0	1	50		chlorpromazine			Apprenticeship / Trade certificate	Disability Support	Separated / Divorced	Yes	No	47	26	18	47	41	39	33	33	47	33	33	26	24	19	17	19	20		18	18	26	18	18	18	14	11	8	10
114172	2014-08-28 13:04:38	2014-08-28 13:39:14	Enrolled	38	female	Xanax 2mg bd, mirtazapine 45mg nocte, zyprexa 10mg nocte, propanalol 40mg prn				0	1	200		olanzapine			Certificate / Diploma	Employed full-time / employed part –time	Single	Yes	Yes	42	22	17	42	36				42	36	36	22	17	18							22	18	18	17	19	13
123202	2014-09-16 15:25:04	2014-09-16 15:54:54	Enrolled	37	female	Efexor 75mg daily x 1 Zyprexa 2.5mg nightly x 1 Valium as needed prn x 1/2 5mg		1		0	1	50		olanzapine			Certificate / Diploma	Disability Support	Single	Yes	No	19	14	3	19	26	29			19	29	29	14	12	9		13					14	13	13	3	15	15		18
126123	2014-09-26 13:05:48	2014-09-26 13:27:23	Enrolled	38	female	Abilify 20mg Solian 200mg			1	0	1			arapiprazole	amisulpride		Undergraduate degree	Disability Support	Married / Defacto	No		33	23	19	33	33				33	33	33	23	16	16							23	16	16	19	13	13
126566	2014-09-28 22:03:31	2014-09-28 23:07:37	Enrolled	32	male	Cymbalta 30mg Abilify 30mg				0	1	300		arapiprazole			Certificate / Diploma	Disability Support	Single	No		43	20	13	43	42	42			43	42	42	20	17	20	19	20	20				20	20	20	13	15	15	16	13
128721	2014-10-05 12:04:56	2014-10-05 12:18:49	Enrolled	29	female	Pristiq 150mg Zyprexa 2.5 mg		1		0	1	50		olanzapine			Undergraduate degree	Employed full-time / employed part –time	Single	Yes	No	40	17	9	40	32	39	32	25	40	32	25	17	16	9	15	11		9	12	6	17	12	6	9	9	5	12	6
129054	2014-10-06 12:33:37	2014-10-06 12:48:55	Enrolled	28	female	Zoloft 100mg Zyprexa 17.5mg				0	1	350		olanzapine			Undergraduate degree	Unemployed / Seeking employment	Separated / Divorced	No		29	23	5	29	36	31			29	31	31	23	21	15	13	14					23	14	14	5	9	3	1	4
129618	2014-10-07 12:23:21	2014-10-07 12:58:49	Enrolled	66	female	citalopram 40mg daily (recently increased from 20mg) olanzapine 2.5mg nocte (take another 2.5mg if can't sleep)		1		0	1	50		olanzapine			Undergraduate degree	Retired	Married / Defacto	No		27	12	4	27								12												4
132452	2014-10-16 15:18:58	2014-10-16 15:39:49	Enrolled	46	female	Zyprexa 2.5 mg Pristiq 50 mg		1		0	1	50		olanzapine			Post graduate degree	Employed full-time / employed part –time	Separated / Divorced			16	6	4	16	13	11	16		16	16	16	6	1	2	3	2	3		4		6	4	4	4	1	2	2	4
138355	2014-10-29 13:56:42	2014-10-29 14:40:30	Enrolled	50	female	Efexor, 1 tablet daily 150 mg Epilim 1 tablet daily 500 mg Lipitor 1 daily 20 mg Saphris, 1 daily 5mg				0	1	125		asenapine			None		Separated / Divorced			29	19	15	29								19	19								19	19	19	15	19
158411	2014-12-01 15:51:09	2014-12-01 16:16:22	Enrolled	50	male	Effexor Zyprexa		1		0	1			olanzapine			Undergraduate degree	Employed full-time / employed part –time	Married / Defacto			20	6	11	20	18				20	18	18	6	3	10	4						6	4	4	11	2	6	3
158659	2014-12-01 21:25:55	2014-12-01 21:57:47	Enrolled	44	female	Zyprexa 2,5mg once daily Zoloft 75mg once daily		1		0	1			olanzapine			Post graduate degree	Home duties / parenting	Married / Defacto			27	9	8	27	19	14	12	14	27	12	14	9	3	5	3	2			5	4	9	5	4	8	3	2	4	1
176317	2015-01-02 17:37:03	2015-01-02 18:21:48	Enrolled	34	male	Zeldox twice a day 40mg each. Espiram twice a day each 20 mg 8omg Zeldox Daily40mg Espiram daily			1	0	1	133		ziprasidone					Single	Yes	No	29	12	8	29								12												8
180487	2015-01-10 00:23:15	2015-01-10 00:57:54	Enrolled	37	female	Abilify 20mg one at night and Valparaiso diazepam 5mg 2 at night when needed. Sometimes they don't work stay awake all night when I do take them				0	1	266		arapiprazole											35	40	36	34		35	34	34	17	19			17			15		17	15	15	14	16			17
194386	2015-03-18 13:46:38	2015-03-18 14:24:34	Enrolled	64	male	APO Venlafaxine XR 75 mg Abilify aripiprazole 10 mg				0	1	133		arapiprazole			Undergraduate degree	Employed full-time / employed part –time	Married / Defacto			34	21	18	34	32				34	32	32	21	22								21	22	22	18	18
201525	2015-04-30 19:20:25	2015-04-30 20:15:21	Enrolled	32	male	Sodium Valproate Sandoz 200 mg Efexor XR 75 mg Risperidone Sandoz 1 mg	1			0	1	100		risperidone			Post graduate degree	Full time student / Part time student	Single	Yes	No	38	19	10	38	43	32	17		38	17	17	19	18	13	10	11	7	5	4		19	4	4	10	21	11	7	14
202534	2015-05-06 21:14:06	2015-05-06 21:35:05	Enrolled	51	female	Zoloft 200mg Solien 50mg				0	1	33		amisulpride			None	Disability Support	Separated / Divorced	Yes	No	42	23	12	42	38	37	38	38	42	38	38	23	23	24		22			14	20	23	14	20	12	8	8		13
205462	2015-05-24 04:22:44	2015-05-24 05:13:27	Enrolled	33	female	Abilify 40mg Anafranil 100mg				0	1	533		arapiprazole			Undergraduate degree	Unemployed / Seeking employment	Married / Defacto	No	No	25	16	15	25	28	16	13	31	25	13	31	16	17	14	9	7		7	5	20	16	5	20	15	15	10	8	6
205734	2015-05-25 18:57:48	2015-05-25 19:32:13	Enrolled	58	male	pristic 200mg daily abilify 10mg daily zypreska 5mg				0	1	233		arapiprazole	olanzapine		None	Employed full-time / employed part –time	Separated / Divorced	Yes	No	33	26	15	33	35	40	45		33	45	45	26	19	23	24	25		23	27		26	27	27	15	11	20	14	12
209634	2015-06-20 10:30:04	2015-06-20 10:45:34	Enrolled	45	female	Zoloft 100 mg twice daily Onlazapine 2.5mg daily		1		0	1	50		olanzapine			Undergraduate degree	Employed full-time / employed part –time	Married / Defacto	No	No	39	15	18	39	33	14	16	17	39	16	17	15	4	1	2	3	1	1	3	4	15	3	4	18	6	4	2	3
210492	2015-06-25 15:54:03	2015-06-25 16:21:42	Enrolled	39	male	Pristiq 50mg once daily Valium 4 times daily Zyprexa 10 mg evening				0	1	200		olanzapine			Apprenticeship / Trade certificate	Employed full-time / employed part –time	Single	No	No	39	13	13	39	34				39	34	34	13	13	10							13	10	10	13	15	14
211744	2015-07-05 05:26:44	2015-07-05 05:52:16	Enrolled	59	male	Epilum 1500mg, Xyprexa 15mg, Aurorix 300mg	1			0	1	300		olanzapine			None	Disability Support	Married / Defacto	No		38	15	16	38	36	41			38	41	41	15	15	13		23					15	23	23	16	18	17		21
213706	2015-07-19 18:56:35	2015-07-19 19:12:44	Enrolled	36	female	Luvox Seroquel Neulactil				0	1			periciazine			Undergraduate degree	Employed full-time / employed part –time	Single	No		32	13	20	32	33	31	31	22	32	31	22	13	14	10	13	14		12	7	8	13	7	8	20	16	18	19	15
214150	2015-07-22 09:57:30	2015-07-22 10:12:31	Enrolled	29	female	zeldox 20mg bd			1	0	1	75		ziprasidone			Post graduate degree	Employed full-time / employed part –time	Married / Defacto	No		21	6	6	21	19	14	12	13	21	12	13	6	4	2	1	3		1	3	7	6	3	7	6	3	4	3	2
214186	2015-07-22 12:35:00	2015-07-22 13:14:45	Enrolled	46	male	Clozapine 400mg			1	0	1	400	1	clozapine			None	Disability Support	Single	No		28	8	9	28	33	30	31		28	31	31	8	11	6	5	3			3		8	3	3	9	16	7	6	4
214385	2015-07-23 13:26:22	2015-07-23 13:41:45	Enrolled	57	female	Avanza 60mg Zyprexa 5mg edronax 1 bd				0	1	100		olanzapine			Post graduate degree	Employed full-time / employed part –time	Married / Defacto	No		19	7	6	19	16	20	16	17	19	16	17	7	4	4	4	3	1	1	0	1	7	0	1	6	4	4	3	3
218686	2015-08-19 21:13:07	2015-08-19 21:38:13	Enrolled	47	female	zyprexa 5mg pristiq 50mg				0	1	100		olanzapine			Post graduate degree	Employed full-time / employed part –time	Separated / Divorced	No		19	7	4	19	30	13	15	27	19	15	27	7	7	8	7	4	8	3	6	6	7	6	6	4	11	6	6	3
220185	2015-08-28 14:20:18	2015-08-30 20:49:39	Enrolled	51	male	Avanza 30mg Solian 300mg				0	1	233		amisulpride			Post graduate degree	Employed full-time / employed part –time	Married / Defacto	No		26	9	17	26	23	18	12	12	26	12	12	9	8	4	2	1			0	0	9	0	0	17	13	8	9	5
222367	2015-09-10 13:41:40	2015-09-10 14:15:42	Enrolled	47	female	Saphris 15mg night Abilify 30mg Benztroine 0.5mg daily Cymbalta 60mg 2 x daily thyroxine 150mcg simvastin 20mg 2 x daily metformin 1000mg daily vit d 1000 2 x daily ferro F x daily			1	0	1	800		asenapine	aripiprazole		Post graduate degree	Disability Support	In a relationship	No		31	12	14	31	29	34			31	34	34	12	12	11		19	12				12	12	12	14	15	13		13
225389	2015-09-27 12:35:41	2015-09-27 13:07:57	Enrolled	48	female	Paroxetin 40 mg/day Pericyazine 2.5mg/day		1		0	1	15		periciazine			Post graduate degree	Unemployed / Seeking employment	In a relationship	No		31	13	18	31	20				31	20	20	13	4	4							13	4	4	18	8	7
226853	2015-10-06 20:56:29	2015-10-06 21:16:26	Enrolled	42	female	Abilify 5mg Cymbalta 90mg				0	1	66		arapiprazole			Post graduate degree	Employed full-time / employed part –time	Married / Defacto	No		28	8	10	28	24	28	29		28	29	29	8	9	15		21	6	6	7		8	7	7	10	8	5		5
232176	2015-10-28 16:35:41	2015-10-28 17:24:06	Enrolled	65	female	Dothep 150mg daily (nightly) Risperidone 2mg daily				0	1	200		risperidone			None	Employed full-time / employed part –time	Married / Defacto	No		17	6	4	17	18	18	10	19	17	10	19	6	2	6	16	7	0	0	1	8	6	1	8	4	4	5	13	1
232244	2015-10-28 22:26:24	2015-10-28 23:09:43	Enrolled	60	female	Risperidone 2 mg Escitalopram 10mg				0	1	200		risperidone			Post graduate degree	Retired	Married / Defacto	No		28	16	10	28	28	32	24	19	28	24	19	16	15	14	13	14	9	11	11	8	16	11	8	10	11	12	11	14
233272	2015-10-31 23:17:40	2015-11-01 00:28:47	Enrolled	48	male	Fluoxetine 40mg daily Solian 200mg daily Diazepam 5mg as required			1	0	1	200		amisulpride			Certificate / Diploma	Disability Support	Separated / Divorced	No		24	5	7	24	23	18			24	18	18	5	2			0					5	0	0	7	6			7
236837	2015-11-16 13:36:31	2015-11-16 14:02:07	Enrolled	36	male	respirodone ephillim				0	1			risperidone			None	Employed full-time / employed part –time	Single	Yes	No	34	21	15	34	28	15			34	15	15	21	14	18		6	4	9			21	9	9	15	9	10		1
238934	2015-11-26 15:20:51	2015-11-26 16:48:24	Enrolled	52	male	Valium 5mg daily Effexor 150mg Valpro 1 tablet Olanzapine 5mg Lanadis 1 tablet				0	1	100		olanzapine			None	Unemployed / Seeking employment	Single	No		40	16	16	40	32	41	16		40	16	16	16	12	14	14	22			1		16	1	1	16	20	16	20	18
240641	2015-12-02 16:56:20	2015-12-02 17:24:26	Enrolled	39	female	Olanzapine 20mg Kalma Valium				0	1	400		olanzapine			Certificate / Diploma	Disability Support	Single	No		26	7	14	26	38	30	29		26	29	29	7	15		7	10	12	5	11		7	11	11	14	17		15	15
240957	2015-12-03 15:56:55	2015-12-03 16:50:59	Enrolled	50	male	Abilify 10mg Lexapro 20mg Clopine 300mg			1	0	1	433	1	arapiprazole	clozapine		Certificate / Diploma	Disability Support	Single	Yes	No	23	14	11	23	25	22	24		23	24	24	14	9	5		9	12	6	16		14	16	16	11	7	5		5
241255	2015-12-04 12:55:25	2015-12-04 13:17:56	Enrolled	56	male	pristiq 200mg daily mirtazapine45 mg daily zyprexa20mg daily				0	1	400		olanzapine			None	Employed full-time / employed part –time	Married / Defacto	No	No	29	15	14	29	30				29	30	30	15	8	7							15	7	7	14	9	5
244981	2015-12-22 13:12:28	2015-12-22 13:47:21	Enrolled	58	female	Dothep 125mg Olanzapine 2.5mg				0	1	50		olanzapine			Apprenticeship / Trade certificate	Retired	Married / Defacto	No		28	11	10	28	19	21	24	21	28	24	21	11	10	11	13	12		11	10	12	11	10	12	10	1	5	5	5
245444	2015-12-26 14:26:21	2015-12-26 15:05:27	Enrolled	53	male	Olanzapine 2.5mg Mirtazapine 15 mg Fluoxetine 40mg				0	1	50		olanzapine			None	Employed full-time / employed part –time	Married / Defacto	No		36	16	13	36	33	27	26	21	36	26	21	16	14	9	9	9	10	7	5	2	16	5	2	13	13	7	11	9
248164	2016-01-10 20:19:29	2016-01-10 21:05:01	Enrolled	33	female	Epilium 1000 mg nightly and 500mg mornings and Abilify 10mg nightly	1			0	1	133		arapiprazole			Postgraduate degree	Employed full-time / Employed part–time	Married / Defacto	No		17	6	6	17	20	15	11	14	17	11	14	6	5	4		3	8	10	1	3	6	1	3	6	6	3		4
249063	2016-01-14 22:17:49	2016-02-04 12:35:59	Enrolled	20	female	Abilify 10mg				0	1	133		arapiprazole			High school or less	Full time student / Part-time student	Single	No		37	20	16	37	33	23	13	13	37	13	13	20	13	12	8	7		3	1	1	20	1	1	16	12	11	8	5
252877	2016-02-05 16:19:02	2016-02-05 16:31:59	Enrolled	22	male	Risperdal 1mg				0	1	100		risperidone			High school or less	Unemployed / Seeking employment	Single	Yes	No	32	20	11	32	27	27			32	27	27	20	17	22	13	14					20	14	14	11	6	17	7	7
253558	2016-02-10 11:16:12	2016-02-10 11:52:18	Enrolled	34	male	zoloft 200mg daily risperdal 2mg daily				0	1	200		risperidone			High school or less	Disability Support	Single	No		32	18	6	32	27	25			32	25	25	18	10	10	9	14					18	14	14	6	7	6	5	8
255338	2016-03-07 16:24:36	2016-03-07 16:47:39	Enrolled	28	female	Paroxatine 40mg; ziprasidone 100mg; largactil 25 125mg				0	1	280		ziprasidone	chlorpromazine		Other tertiary qualification/certificate	Disability Support	Married / Defacto	Yes	No	41	22	12	41	39	35	42		41	42	42	22	21	19	20	19			18		22	18	18	12	13	17	19	14
255440	2016-03-08 19:18:01	2016-03-08 19:45:57	Enrolled	55	female	Abilify 30 mg in the morning, Seroquel 600 mg nightly, Eutroxig 100 mcg morning 7 days a week, Eutroxig 50 mcg morning 5 days a week and Iron Tablets				0	1	1200		arapiprazole			Other tertiary qualification/certificate	Full time student / Part-time student	Single	No		24	12	10	24	24				24	24	24	12	5								12	5	5	10	5
255504	2016-03-09 18:54:39	2016-03-09 19:29:50	Enrolled	47	female	Lexapro 20mg. Saphris 5mg				0	1	125		asenapine			Undergraduate degree	Employed full-time / Employed part–time	Separated / Divorced	Yes	No	34	16	18	34	27	19	10	10	34	10	10	16	8	5	2	3			1	1	16	1	1	18	16	16	2	6
257236	2016-04-06 09:55:48	2016-04-06 10:16:08	Enrolled	44	female	Respiradone 2mg				0	1	200		risperidone			Undergraduate degree	Employed full-time / Employed part–time	Married / Defacto	No		30	14	16	30	32	39	30	11	30	30	11	14	16	11	16	17			7	4	14	7	4	16	12	13	13	14
258268	2016-04-21 11:15:17	2016-04-21 11:29:19	Enrolled	65	male	Olanzapine 2.5mh				0	1	50		olanzapine			High school or less	Retired	Married / Defacto	No		23	6	14	23	20				23	20	20	6	7								6	7	7	14	12
259040	2016-05-04 16:47:57	2016-05-04 17:15:39	Enrolled	28	female	abilify 30 mg one in morning , seroquel 50mg one at night				0	1	466		arapiprazole			Other tertiary qualification/certificate	Unemployed / Seeking employment	Married / Defacto	No		29	14	12	29	35	31	12	33	29	12	33	14	15	16	9	14		1	0	8	14	0	8	12	13	19	7	9
261984	2016-06-21 11:34:47	2016-06-21 12:02:27	Enrolled	30	male	Effexor 300mg, respiridone 0.5mg				0	1	50		risperidone			Other tertiary qualification/certificate	Unemployed / Seeking employment	Single	Yes	No	43	20	20	43	34	35	25	30	43	25	30	20	17	18	13	11	10	11	11	9	20	11	9	20	18	21	15	16
263144	2016-07-09 12:11:27	2016-07-18 00:38:28	Enrolled	31	female	lexam tab 20mg , olanzapine tab 10mg , valium tab 5mg				0	1	200		olanzapine						No		33	18	14	33	16	26	20		33	20	20	18	11	9	6	17	10		8		18	8	8	14	4	9	2	13
264210	2016-07-24 16:56:01	2016-07-24 17:36:51	Enrolled	35	male	Risperidone 1mg,mirtazapine 30mg,imovane 7.5mg				0	1	100		risperidone			High school or less	Employed full-time / Employed partâ€“time	Single	No		29	16	16	29	25	19	21		29	21	21	16	14	13	11	11	13		11		16	11	11	16	10	11	8	8
264362	2016-07-26 11:41:00	2016-07-26 11:57:34	Enrolled	54	female	Olanzapine 2.5mg				0	1	50		olanzapine			High school or less	Employed full-time / Employed partâ€“time	Married / Defacto	No		27	5	7	27	29	22	25	18	27	25	18	5	7	6	7	6	7	7	5	5	5	5	5	7	9	6	6	4
265076	2016-08-05 14:31:07	2016-08-05 14:57:40	Enrolled	40	male	Aripiprasol				0	1			arapiprazole			Other tertiary qualification/certificate	Disability Support	Single	No		29	21	19	29	31	27	20		29	20	20	21	16	17	19	14	16		14		21	14	14	19	18	17	16	14
265138	2016-08-06 14:35:01	2016-08-06 14:51:32	Enrolled	52	female	Zeldox 60mg x 2, seroquel 25 mg, tegratol 200mg	1			0	1	133		ziprasidone			Other tertiary qualification/certificate	Employed full-time / Employed partâ€“time	Single	No		22	6	6	22	17	12	10		22	10	10	6	5	7	3	5	2	2	0		6	0	0	6	3	6	2	4
266012	2016-08-17 14:43:57	2016-08-17 15:36:59	Enrolled	35	male	Efexor 150, Azanza 45, Zyprexa 5				0	1	100		olanzapine			High school or less	Unemployed / Seeking employment	Married / Defacto	Yes	No	42	25	14	42	40	33	28	20	42	28	20	25	24	17	13	20		13	12	8	25	12	8	14	18	13	11	12
267204	2016-09-03 00:12:35	2016-09-03 00:53:20	Enrolled	43	female	Zonegran 400mg, Zeldox 160mg, Epilim 2000mg, Seroquel 400mg, Ativan 2mg	1			0	1	650		ziprasidone			Other tertiary qualification/certificate	Disability Support	In a relationship	No		21	4	5	21	25	23	24	26	21	24	26	4				8			10	11	4	10	11	5				10
267605	2016-09-07 18:20:41	2016-09-07 18:39:04	Enrolled	54	female	efexor 300mg; epilim 500mg; olanzapine 10mg	1			0	1	200		olanzapine			Other tertiary qualification/certificate	Disability Support	Separated / Divorced	No		23	13	2	23	17				23	17	17	13	9								13	9	9	2	1
267757	2016-09-09 13:00:12	2016-09-09 13:25:46	Enrolled	36	female	Abilify 10mg, APO Escitalopram 10mg and Benztrop				0	1	133		arapiprazole			Undergraduate degree	Unemployed / Seeking employment	Single	No		22	5	5	22	17	14	12	10	22	12	10	5	5	3	2	3	3	2	2	0	5	2	0	5	4	2	2	2
268096	2016-09-13 21:10:35	2016-09-13 22:11:02	Enrolled	57	female	Mirtazapine 45mg, Sypine 5mg, Zoloft 25mg (just started)		1		0	0			olanzapine			Undergraduate degree	Disability Support	Separated / Divorced	No		37	22	16	37	34	29	34		37	34	34	22	20	21	17	16	17	16	17		22	17	17	16	12	17	5	10
269718	2016-10-08 17:22:11	2016-10-08 17:57:20	Enrolled	51	female	Effexor 450mg, Mirtazapine 45mg, Risperdal 3.5mg				0	1	350		risperidone			Other tertiary qualification/certificate	Home duties / Parenting	Married / Defacto	No		40	11	17	40	34	31	18		40	18	18	11	10	6	6	10	8	7	5		11	5	5	17	11	8	6	12
270156	2016-10-15 11:44:27	2016-10-15 12:11:16	Enrolled	78	female	Olanzapine 2.5 mg at night and citalopram 40mg in morning				0	1	50		olanzapine			Other tertiary qualification/certificate	Retired	Widowed	No		35	20	15	35	37	23	22	12	35	22	12	20	19	11	14	7	19	21	14	4	20	14	4	15	10	5	3	2
270870	2016-10-25 23:10:40	2016-10-25 23:51:51	Enrolled	32	male	Clozapine, 500mg. Amisulpride, 200mg. Sertraline, 50mg.			1	0	1	650	1	clozapine	amisulpride		Other tertiary qualification/certificate	Disability Support	Single	No		22	13	7	22	28	24			22	24	24	13				9					13	9	9	7				3
274267	2016-12-01 09:14:37	2016-12-01 09:38:34	Enrolled	34	male	Rispriadone 5mg , Avanza 45 mg			1	0	1	500		risperidone			High school or less	Unemployed / Seeking employment	In a relationship	No		38	18	18	38	36	29	22		38	22	22	18				16			12		18	12	12	18				10
275195	2016-12-08 21:51:12	2016-12-08 22:04:06	Enrolled	32	male	Parnate 60mg, Solian 400mg, topiramate 25mg, Seroquel 225mg, Lyrica 75mg				0	1	400		amisulpride			Undergraduate degree	Disability Support	Single	No		20	9	11	20	20				20	20	20	9												11
275309	2016-12-09 21:21:33	2016-12-09 21:38:19	Enrolled	49	female	mirtazepine 75mg nocte, lurasidone 80mg nocte, quetiapine 600mg nocte, fluoxetine 20mg morning			1	0	1	1100		lurasidone			High school or less	Disability Support	Widowed	Yes	No	40	27	19	40	38	33			40	33	33	27				22					27	22	22	19				17
278013	2017-01-04 10:31:08	2017-01-04 11:23:18	Enrolled	69	male	Zyprexa 10mg per day Efexor 450mg per day Avanza 45mg per day				0	1	200		olanzapine			Other tertiary qualification/certificate	Retired	Separated / Divorced	Yes	No	38	25	15	38	39	28	29		38	29	29	25				16			16		25	16	16	15				10
279994	2017-01-18 10:52:35	2017-01-18 11:07:24	Enrolled	29	female	Abilify 10mg				0	1	133		arapiprazole			Undergraduate degree	Unemployed / Seeking employment	Single	No		41	19	19	41								19												19
280608	2017-01-21 23:16:45	2017-01-21 23:36:34	Enrolled	66	female	desvenlafaxine 300mg, aripiprazole 30mg, olanzapine 5 10mg prn				0	1	400		arapiprazole			Undergraduate degree	Employed full-time / Employed part–time	Separated / Divorced	No		25	11	2	25	20	22	25	17	25	25	17	11				11			13	10	11	13	10	2				1
283496	2017-02-10 19:53:52	2017-02-10 20:03:00	Enrolled	35	female	Pristiq 200mg; Saphris 5mg				0	1	125		asenapine			Undergraduate degree	Home duties / Parenting	Married / Defacto	No		19	12	11	19	25	26	27	14	19	27	14	12				13			14	1	12	14	1	11				9
283572	2017-02-11 13:45:00	2017-02-11 14:37:03	Enrolled	49	female	paliperidone 12mg. escitalopram 20mg. oxazepam 15mg BD. quetiapine 25mg. aripiprazole 15mg			1	0	1	800		paliperidone	aripiprazole		High school or less	Disability Support	Separated / Divorced	No		27	15	11	27	26	27	27	28	27	27	28	15				17			12	17	15	12	17	11				7
285096	2017-02-22 04:10:13	2017-02-22 04:17:54	Enrolled	36	female	abilify injection				0	1		1	arapiprazole			High school or less	Disability Support	In a relationship	No		47	25	14	47	38				47	38	38	25												14
288371	2017-03-20 17:31:37	2017-03-20 18:04:48	Enrolled	44	male	clopixol 350mg injection f/n, olanzapine 20mg daily, valium 5mg daily			1	0	1	800	1	zuclopenthixol	olanzapine		High school or less	Disability Support	In a relationship	No		36	22	15	36	40	36	21	23	36	21	23	22				14			8	9	22	8	9	15				14
291135	2017-04-17 19:55:16	2017-04-17 21:04:56	Enrolled	19	female	Ziprasidone 20mg				0	1	33		ziprasidone			High school or less	Unemployed / Seeking employment	Married / Defacto	No		36	21	13	36	36	31	31	36	36	31	36	21							19	16	21	19	16	13
291940	2017-04-24 23:00:17	2017-04-24 23:28:15	Enrolled	33	male	risperidal 2mg fluoxetine 20mg				0	1	200		risperidone			High school or less	Employed full-time / Employed partâ€“time	Single	No		31	14	19	31	30	28	18	25	31	18	25	14				13			7	8	14	7	8	19				7
292106	2017-04-26 15:25:39	2017-04-26 16:01:08	Enrolled	32	female	Venlafaxine 500mg a day, largactil 100mg a day, risperidone 3mg a day, mirtazipine 7.5mg a day				0	1	400		chlorpromazine	risperidone		High school or less	Disability Support	Single	No		28	6	5	28	26	28	28	34	28	28	34	6				10			9	15	6	9	15	5				2
295463	2017-05-30 14:12:11	2017-05-30 14:28:02	Enrolled	32	female	risperdal 3mg				0	1	300		risperidone			Other tertiary qualification/certificate	Employed full-time / Employed partâ€“time	Single	No		11	5	4	11	11				11	11	11	5												4
296822	2017-06-13 13:01:43	2017-06-13 13:31:03	Enrolled	55	female	lyrica 600mg duloxetine 30mg olanzapine 25mg when required for sleep lamotrigine250 mg		1		0	1	50		olanzapine											33	28				33	28	28	13												13
297178	2017-06-16 13:52:06	2017-06-16 14:47:45	Enrolled	56	male	Lexapro 20mg per day Alanzipine 12.5mg at night				0	1	250		olanzapine			High school or less	Employed full-time / Employed partâ€“time	Married / Defacto	No		32	13	14	32	27	33	33		32	33	33	13				12			15		13	15	15	14				13
297333	2017-06-18 09:02:15	2017-06-18 09:38:45	Enrolled	54	female	Risperdal consta fortnightly depot 37.5 mg			1	0	1	400	1	risperidone			Undergraduate degree	Disability Support	Separated / Divorced	No		30	17	5	30	27	17	10	16	30	10	16	17				6			0	0	17	0	0	5				5
298943	2017-07-03 15:06:46	2017-07-03 16:17:12	Enrolled	46	male	antipychotics 20 mg Lurasidone at evening and antidepressents 15 mg of Elexepro esctiliopram in the morning.				0	1	125		lurasidone			High school or less	Disability Support	Married / Defacto			38	25	19	38	34	18	13		38	13	13	25				4			1		25	1	1	19				4
299073	2017-07-04 14:41:30	2017-07-04 15:12:07	Enrolled	40	female	Cymbalta 120mg, Valdoxan 50mg, Vyvanse 70mg, Saphris 5mg		1		0	1	125		asenapine			Undergraduate degree	Disability Support	Single			46	27	18	46	45				46	45	45	27												18
299926	2017-07-11 11:48:59	2017-07-11 12:10:03	Enrolled	42	male	Mirtazapine 30mg prazosin 1mg Risperdal 2mg all one a day at night				0	1	200		risperidone			Other tertiary qualification/certificate	Unemployed / Seeking employment	Separated / Divorced			33	17	17	33	23	22	19	15	33	19	15	17				13			6	1	17	6	1	17				10
300058	2017-07-12 17:00:28	2017-07-12 17:10:12	Enrolled	38	female	Zypine 10mg				0	1	200		olanzapine			Undergraduate degree	Disability Support	Single			15	0	3	15	11	13	15	12	15	15	12	0				2			5	0	0	5	0	3				3
301697	2017-07-26 21:00:48	2017-07-26 21:17:43	Enrolled	32	male	Avanza 45mg, Olanzapine 20mg, Clonazepam 0.5mg as PRN upto twice a day.				0	1	400		olanzapine			Undergraduate degree	Receiving registered disability support	Never married			46	25	20	46								25												20
302488	2017-08-03 17:15:38	2017-08-03 17:44:52	Enrolled	37	male	Zyprexa				0	1			olanzapine			Postgraduate	Employed full or part time	Never married			38	14	17	38	27				38	27	27	14												17
302824	2017-08-07 11:09:07	2017-08-07 11:50:27	Enrolled	36	female	Neulactil 2.5mg		1		0	1	15		periciazine			Undergraduate degree	Employed full or part time	Never married			46	21	16	46	42	36	41	38	46	41	38	21				12			16	15	21	16	15	16				12
303317	2017-08-12 16:13:03	2017-08-12 16:32:51	Enrolled	58	male	latuda 80mg per day and zyprexa 5mg per dy				0	1	600		lurasidone	olanzapine		Postgraduate	Unemployed, but seeking employment	Married (registered and de facto)			23	8	10	23	23				23	23	23	8												10
303842	2017-08-17 08:33:33	2017-08-17 08:54:26	Enrolled	35	female	Epilim 1200mg, Resperidone 2mg	1			0	1	200		risperidone			Postgraduate	Unemployed, but seeking employment	Never married			30	19	7	30	33	30	22	18	30	22	18	19				15			7	9	19	7	9	7				11
304061	2017-08-19 17:38:24	2017-08-19 20:27:24	Enrolled	67	female	Efexor 150mg two in am, Abilify 10mg half in am, Dothep 75mg at night				0	1	133		arapiprazole			High school or less	Retired	Married (registered and de facto)			13	1	4	13	12	12	11	11	13	11	11	1				0			0	1	1	0	1	4				0
306015	2017-09-04 09:55:06	2017-09-04 12:35:35	Enrolled	30	male	Invega 6mg, Sertraline 75mg			1	0	1	300		paliperidone			Undergraduate degree	Employed full or part time	Never married			28	21	17	28	27		21		28	21	21	21							8		21	8	8	17
306408	2017-09-07 18:11:44	2017-09-07 18:22:21	Enrolled	22	female	Lorasidone, 80 mg				0	1	500		lurasidone			High school or less	Unemployed, but seeking employment	Never married			32	12	7	32	29	21	25		32	25	25	12				9			12		12	12	12	7				6
306619	2017-09-09 17:42:56	2017-09-10 11:10:33	Enrolled	30	female	Lexapro 30mg daily, abilify depot 4 weekly, olazapine 30mg daily			1	0	1	1000	1	arapiprazole	olanzapine		Other tertiary certificate or diploma	Employed full or part time	Never married			37	15	13	37	35	32			37	32	32	15				10					15	10	10	13				12
308548	2017-09-21 00:08:50	2017-09-21 00:25:05	Enrolled	47	male	Lexapro 20mg (morning) & Zyprexa 2.5mg (evening)				0	1	50		olanzapine			Postgraduate	Employed full or part time	Married (registered and de facto)			33	24	12	33	23	16	14	21	33	14	21	24				5			1	9	24	1	9	12				3
309211	2017-09-26 13:32:04	2017-09-26 13:44:09	Enrolled	36	female	Abilify 15mg fluoxetine 40mg dexamphetamine 20mg				0	1	200		arapiprazole			Undergraduate degree	Employed full or part time	Never married			40	22	20	40	41		35	36	40	35	36	22							14	15	22	14	15	20
309393	2017-09-27 19:55:24	2017-09-27 20:10:56	Enrolled	49	female	Zyprexa 5mg, Pristiq 20mg				0	1	100		olanzapine			Postgraduate	Receiving registered disability support	Divorced			14	7	4	14	20	13	12	16	14	12	16	7				5			4	6	7	4	6	4				4
309576	2017-09-29 12:30:59	2017-09-29 13:04:53	Enrolled	59	female	Mirtazapine 30mg, Aripiprazole 5mg				0	1	66		arapiprazole			Other tertiary certificate or diploma	Employed full or part time	Divorced			31	15	14	31	33	29			31	29	29	15				15					15	15	15	14				15
309628	2017-09-29 23:20:33	2017-09-29 23:41:57	Enrolled	33	female	Pristiq 150mg, Zyprexa 10mg, Lyrica 150mg, Femme Tab ED 30/150				0	1	200		olanzapine			High school or less	Undertaking parenting or home duties	Married (registered and de facto)			41	24	19	41	43				41	43	43	24												19
309653	2017-09-30 11:17:21	2017-09-30 11:41:57	Enrolled	46	female	Clozapine (anti psychotic)				0	1		1	clozapine			High school or less	Receiving registered disability support	Never married			27	7	17	27	17	24	22		27	22	22	7				10			3		7	3	3	17				9
311465	2017-10-12 22:45:05	2017-10-12 22:54:55	Enrolled	27	female	Lexapro 20mg; olanzapine 5mg				0	1	100		olanzapine			Undergraduate degree	Employed full or part time	Never married			31	23	8	31	31	40			31	40	40	23				26					23	26	26	8				13
312724	2017-10-23 17:05:43	2017-10-23 17:33:15	Enrolled	56	female	seraquel 300 mgs invega3milligrams tegretol 400mgsclomasapine2.5 mgs	1			0	1	550		paliperidone			High school or less	Receiving registered disability support	Divorced			27	12	21	27	29				27	29	29	12												21
313469	2017-10-29 11:15:45	2017-10-29 11:33:40	Enrolled	50	female	Citalopram and Olanzapine				0	1			olanzapine			Other tertiary certificate or diploma	Employed full or part time	Divorced			36	21	12	36	29	25	30		36	30	30	21	20		17	15	19	16	12		21	12	12	12	17		12	8
315463	2017-11-14 09:24:49	2017-11-14 09:42:49	Enrolled	27	female	risperidone 0.5mg daily				0	1	50		risperidone			Undergraduate degree	Employed full or part time	Never married			31	16	14	31	25	33			31	33	33	16	13	13	9	11					16	11	11	14	11	11	9	13
315790	2017-11-17 06:41:37	2017-11-17 06:56:16	Enrolled	60	female	Neulactil 10mg, efexor 75mg, mirtazapine 30mg				0	1	66		periciazine			Undergraduate degree	Retired	Married (registered and de facto)			26	4	6	26	30	12	11	11	26	11	11	4	5	1	2	1	0	1	0	0	4	0	0	6	6	1	0	0
318924	2017-12-13 18:59:26	2017-12-13 19:22:31	Enrolled	66	female	sertraline olanzapene Ativan				0	1			olanzapine			Other tertiary certificate or diploma	Retired	Married (registered and de facto)			19	8	3	19	15	15	16	16	19	16	16	8	9	7	7	7	15	8	6	11	8	6	11	3	4	2	3	4
319121	2017-12-15 16:52:12	2017-12-27 13:36:40	Enrolled	48	female	Latuda 40mg Esitalo 20mg Lamictal 150mg	1			0	1	250		lurasidone			Postgraduate	Unemployed, but seeking employment	Divorced			34	17	9	34	28	26	18	28	34	18	28	17	20	10	11	10	16	11	7	17	17	7	17	9	12	8	6	6
319740	2017-12-21 15:17:32	2017-12-28 10:50:06	Enrolled	36	female	Abilify 10mg/day				0	1	133		arapiprazole			High school or less	Employed full or part time	Never married			21	17	15	21	36	30	10		21	10	10	17	18	5		7	0		0		17	0	0	15	16	12		20
320860	2018-01-02 22:12:35	2018-01-02 22:29:36	Enrolled	28	male	Sertaline 50mg, Paliperidone 6mg, Diazepam unknown, Temazepam unknown.				0	1	300		paliperidone			Undergraduate degree	Student	Never married	No		26	12	13	26	19	27			26	27	27	12	5		8	13					12	13	13	13	7		6	15
322403	2018-01-15 18:26:35	2018-01-15 18:53:58	Enrolled	40	female	Olanzapine 2.5mg, nortriptyline 25mg, paroxetine 20mg.				0	1	50		olanzapine			Other tertiary certificate or diploma	Receiving registered disability support	Married (registered and de facto)	No		41	20	13	41	41	30	35		41	35	35	20	19	16	10	12		12	12		20	12	12	13	14	10	4	8
323668	2018-01-27 01:19:52	2018-01-27 01:40:05	Enrolled	33	male	desvenlafaxine 200mg, olanzapine 5mg.				0	1	100		olanzapine			High school or less	Unemployed, but seeking employment	Separated	No		25	9	6	25	22				25	22	22	9	8	6							9	6	6	6	4	5
323780	2018-01-28 06:47:48	2018-01-28 07:05:59	Enrolled	36	female	Aperpriprizole 10mg				0	1	125		arapiprazole			Other tertiary certificate or diploma	Unemployed, but seeking employment	Never married	No		16	10	6	16	12			10	16	12	10	10	4		1					2	10	1	2	6	2		0
324143	2018-01-30 17:23:26	2018-01-30 17:59:21	Enrolled	65	male	Pristique 50mg, Temazepam x 2, Abilify prn				0	1			arapiprazole			Other tertiary certificate or diploma	Receiving registered disability support	Divorced	Yes	No	44	26	21	44	35				44	35	35	26	17								26	17	17	21	17
325281	2018-02-08 12:50:38	2018-02-08 13:07:08	Enrolled	30	male	Olanzapine 10				0	1	200		olanzapine			Postgraduate	Unemployed, but seeking employment	Never married	No		40	25	21	40	41				40	41	41	25	21								25	21	21	21	14
325317	2018-02-08 18:38:41	2018-02-08 19:19:48	Enrolled	73	female	Cymbalta 60mg at night,Largactil 25 Mg at night				0	1	25		chlorpromazine			Postgraduate	Retired	Widowed	No		31	16	7	31	40	23	19	24	31	19	24	16	8	4		6	12	5	9	7	16	9	7	7	9	6		6
328726	2018-03-08 23:03:32	2018-03-08 23:21:40	Enrolled	34	male	Risperidone. 4mg				0	1	400		risperidone			Undergraduate degree	Unemployed, but seeking employment	Never married	No		29	13	8	29	35	25	29	10	29	29	10	13	19	11		11		11	17	1	13	17	1	8	11	3		4
329661	2018-03-16 14:16:17	2018-03-16 14:59:04	Enrolled	26	female	Olanzapine 5mg, Eppilum 1500mg, Dexamphetamine 50mg,	1			0	1	100		olanzapine			Undergraduate degree	Student	Never married	No		34	16	16	34	42	29	29	30	34	29	30	16	21	16	13	10		12	10	13	16	10	13	16	20	21	15	12
330202	2018-03-20 22:48:45	2018-03-20 23:11:42	Enrolled	42	female	Serapax 15mg 1 x twice daily, cymbolta 90mg, zeldox 60mg at night				0	1	100		ziprasidone			High school or less	Employed full or part time	Married (registered and de facto)	No		34	16	16	34	40	30	21		34	21	21	16	20	16	12	13	5	5	3		16	3	3	16	18	10	9	10
339029	2018-06-02 09:34:26	2018-06-02 10:19:10	Enrolled	67	male	Morning and night Lyrica 25mg, x3 Clomipramines 75mg, 5mg Olanzepine				0	1	100		olanzapine			High school or less	Employed full or part time	Married (registered and de facto)	No		49	20	18	49	49	43	22	30	49	22	30	20	20	15	20	18	18	14	12	17	20	12	17	18	21	21	18	18
339345	2018-06-05 00:58:47	2018-06-05 01:38:55	Enrolled	60	male	zyprexa 10.5mg Lamictal 150mg Deptran 100mg	1			0	1	200		olanzapine			Other tertiary certificate or diploma	Retired	Married (registered and de facto)	No		23	8	15	23								8												15
340452	2018-06-13 12:03:23	2018-06-13 12:26:15	Enrolled	30	male	100mg Sertraline and 5mg Olanzapine until my psychiatrist appointment on the 18th of june				0	1			olanzapine			Other tertiary certificate or diploma	Employed full or part time	Never married	Yes	No	44	21	17	44	45	44			44	44	44	21	20	16		21					21	21	21	17	14	9		13
341470	2018-06-21 17:13:32	2018-06-21 17:27:03	Enrolled	31	female	75mg tryciclic antidepressant, 2.5mg orlanzapine, 75mg lyrica all at night		1		0	1			olanzapine			Other tertiary certificate or diploma	Unemployed, but seeking employment	Never married	Yes	No	27	10	6	27	32	24			27	24	24	10	11	4	3	3	4	4			10	4	4	6	9	7	8	3
341910	2018-06-25 15:00:09	2018-06-25 15:47:32	Enrolled	66	female	Seroquel 200mg per day, Zoloft 100 mg per day, Neulactil 20 mg per day,		1		0	1	366		periciazine			Undergraduate degree	Receiving registered disability support	Divorced	Yes	No	33	15	11	33	32	21	22	23	33	22	23	15	18	11	11	14	6	12	11	10	15	11	10	11	16	9	5	6
342077	2018-06-26 17:32:55	2018-06-26 17:53:32	Enrolled	28	female	Fluoxetine 80mg, Neulactil 2.5mg				0	1	16		periciazine			Undergraduate degree	Employed full or part time	Never married	No		28	16	10	28	27	19			28	19	19	16	9	5	6	5	1				16	1	1	10	11	5	5	8
342345	2018-06-28 14:52:16	2018-06-28 15:33:24	Enrolled	58	male	Fluvoxamine (250mg), Rispiradone (4gm)				0	1	400		risperidone			Postgraduate	Retired	Married (registered and de facto)	No		27	7	5	27	27	22	30		27	30	30	7	10	8	5	4			9		7	9	9	5	12	12	7	7
343070	2018-07-04 18:21:31	2018-07-04 18:47:25	Enrolled	73	male	Ceiepram 40mg per day, Risperidone 0.5mg				0	1	50		risperidone			Undergraduate degree	Retired	Married (registered and de facto)	No		30	16	6	30	29	31	31	23	30	31	23	16	16	15		14	15	14	19	16	16	19	16	6	10	6		6
343624	2018-07-09 16:26:05	2018-07-09 16:44:42	Enrolled	50	female	Latuda 40mg, Pristiq 50mg, Pravastatin 10mg, Atacand 8mg				0	1	250		lurasidone			Postgraduate	Employed full or part time	Divorced	No		22	9	8	22	19	13	15	15	22	15	15	9	6	6	4	4	4	3	4	6	9	4	6	8	7	6	5	4
345244	2018-07-23 14:32:16	2018-07-23 15:12:20	Enrolled	44	male	lexapro 30mg abilify 30mg epilem 1000 mg methadone 50 mg				0	1	400		arapiprazole			High school or less	Receiving registered disability support	Never married	No		28	14	9	28								14												9
347357	2018-08-07 18:37:54	2018-08-07 18:53:27	Enrolled	38	female	Tofranil 75mg, Rexulti 2mg				0	1			brexpiprazole			Undergraduate degree	Employed full or part time	Never married	No		25	13	5	25	37	18	17	22	25	17	22	13	17	9	10	7	9		7	8	13	7	8	5	9	5	2	0
348872	2018-08-20 10:13:15	2018-08-24 10:56:13	Enrolled	48	male	Lexam 20mg, Olanzapine 2.5mg, Mirtazapine 45mg, Valium 5mg		1		0	1	50		olanzapine			High school or less	Receiving registered disability support	Divorced	No		34	17	15	34	30				34	30	30	17	15	9	12						17	12	12	15	14	7	9
349404	2018-08-24 14:38:38	2018-08-24 14:55:45	Enrolled	23	female	Lovan, Zyprexa				0	1			olanzapine			Other tertiary certificate or diploma	Employed full or part time	Never married	Yes	No	37	17	19	37	40	31	37		37	37	37	17	22	17	17	18		15	17		17	17	17	19	21	19	17	17
350613	2018-09-03 21:32:37	2018-09-03 21:45:57	Enrolled	25	female	Fluoxitine 60mg, Abilify 25mg				0	1	300		arapiprazole			Undergraduate degree	Employed full or part time	Married (registered and de facto)	Yes	No	37	15	15	37	42				37	42	42	15	19								15	19	19	15	14
352167	2018-09-17 08:03:52	2018-09-20 12:12:47	Enrolled	25	female	Olanzapine 5mg, Lexapro 10mg, Clonazepan 0.25 0.75mg				0	1	100		olanzapine			Undergraduate degree	Undertaking parenting or home duties	Never married	Yes	No	39	22	13	39	32	30	23		39	23	23	22	19		17	16			13		22	13	13	13	15		11	10
353266	2018-09-27 05:48:19	2018-09-27 06:01:38	Enrolled	48	female	Duloxetine 120mg and Saphris 20mg				0	1	500		asenapine			High school or less	Undertaking parenting or home duties	Married (registered and de facto)	No		34	11	12	34	29	26		34	34	26	34	11	4	2	8	5	0	4		3	11	4	3	12	5	6	8	4
353617	2018-10-02 09:30:22	2018-10-02 09:46:53	Enrolled	48	female	Latuda 40mg, Escitalopram 20mg, Imovane 7.5mg				0	1	250		lurasidone			High school or less	Employed full or part time	Separated	Yes	No	42	25	17	42	43	46	44		42	44	44	25	23	24	21	24	24		21		25	21	21	17	19	17	20	18
353665	2018-10-02 21:24:38	2018-10-02 21:32:08	Enrolled	44	female	xyprexa 100mg				0	1	200		olanzapine			Postgraduate	Employed full or part time	Divorced	No		35	18	21	35	33	29			35	29	29	18	18	21	20	14		19			18	19	19	21	21	19	20	17
353852	2018-10-04 10:16:53	2018-10-04 10:43:24	Enrolled	34	male	solian 300ml in morning and solian 500ml at night daily and also 1ml benstropen at night daily			1	0	1	800		amisulpride			Other tertiary certificate or diploma	Employed full or part time	Divorced	Yes	No	22	6	5	22	23				22	23	23	6	10								6	10	10	5	8
354607	2018-10-10 12:00:01	2018-10-10 12:33:33	Enrolled	72	female	Cymbalta 60mg 2 a day. Neulactil 2.5 2 a day				0	1	16		periciazine			Other tertiary certificate or diploma	Retired	Separated	Yes	No	38	16	15	38	38	32	27		38	27	27	16	16	17	12	11	6	12	10		16	10	10	15	17	15	12	8
355834	2018-10-22 16:00:09	2018-10-22 16:10:58	Enrolled	40	female	Sertraline 250mg; Saphris 10mg				0	1	500		asenapine			Undergraduate degree	Undertaking parenting or home duties	Married (registered and de facto)	No		30	13	6	30	27		10		30	10	10	13	12	8					0		13	0	0	6	8	4
356901	2018-11-05 13:09:36	2018-11-05 13:50:46	Enrolled	58	female	Cymbalta 180mg, Mirazapine 30mg, Zyprexa 5 10mg, Deralin 40mg		1		0	1	100		olanzapine			Other tertiary certificate or diploma	Retired	Married (registered and de facto)	Yes	Yes	36	20	14	36	42	42	12	13	36	12	13	20	21	18	17	22	10	6	2	3	20	2	3	14	17	14	12	15
356923	2018-11-05 15:51:53	2018-11-05 16:16:58	Enrolled	42	female	Abilify, Seroquel, Metoprolol				0	1			arapiprazole			Undergraduate degree	Student	Never married	Yes	No	31	23	14	31	23	36	41		31	41	41	23	17	22		25	24		26		23	26	26	14	6	19		10
357145	2018-11-08 15:57:23	2018-11-12 16:17:10	Enrolled	46	female	Citalopram 40mg one a day and olanzapune 5mg one a day				0	1	100		olanzapine			High school or less	Employed full or part time	Married (registered and de facto)	No		26	12	14	26	22	24	22		26	22	22	12	11	9		6		10	7		12	7	7	14	18	17		13
358110	2018-11-19 18:47:21	2018-11-19 19:04:49	Enrolled	39	female	Risprodone				0	1			risperidone			High school or less	Employed full or part time	Divorced	No		23	6	13	23	14	14	16	13	23	16	13	6	2	2	3	1	4	2	4	5	6	4	5	13	9	5	4	1
358624	2018-11-27 12:06:33	2018-11-27 12:21:44	Enrolled	49	female	Lexapro 40mg Avanza 90mg Brintellix 20mg Temazepam 10mg Zyprexa 7.5mg Diazeapam 5mg prn				0	1	350		olanzapine			Postgraduate	Employed full or part time	Never married	Yes	Yes	34	24	15	34								24												15
358627	2018-11-27 12:33:38	2018-11-27 13:42:29	Enrolled	25	male	respidol dont know the dose mum does				0	1			risperidone			High school or less	Receiving registered disability support	Never married	No		29	13	10	29	25	27	23		29	23	23	13	10	12	14	10	6	9	9		13	9	9	10	8	10	11	11
359442	2018-12-07 15:25:30	2018-12-07 15:49:09	Enrolled	35	female	zyprexa 10mg, disvenlafaxine 50mg				0	1	200		olanzapine			High school or less	Unemployed, but seeking employment	Married (registered and de facto)	No		35	17	13	35								17												13
359791	2018-12-12 15:13:46	2018-12-14 12:39:02	Enrolled	24	female	abilify 30mg, prestiq 150mg, seroquel 100mg			1	0	1	400		arapiprazole			High school or less	Receiving registered disability support	Never married	No		22	11	4	22	24	16	24	23	22	24	23	11	8	7		8	6	7	8	7	11	8	7	4	3	1		1
359793	2018-12-12 15:22:23	2018-12-13 14:26:02	Enrolled	42	female	Lexapro 40mg, minipress 6mg, saphris 10mg				0	1	500		asenapine			High school or less	Unemployed, but seeking employment	Married (registered and de facto)	No		31	10	11	31	28	19	15	17	31	15	17	10	7	7	4	7		2	3	4	10	3	4	11	7	7	6	7
359867	2018-12-13 12:11:16	2018-12-13 12:36:36	Enrolled	38	female	Olanzapine 2.5mg Effexor 150mg				0	1	50		olanzapine			Undergraduate degree	Employed full or part time	Married (registered and de facto)	No		38	20	11	38	39	13	13		38	13	13	20	18	7		5			2		20	2	2	11	14	3		3
361552	2019-01-04 17:28:05	2019-01-04 17:43:07	Enrolled	27	female	Mirtazapine 1 tablet at night. chlopromazine 2 tabs at night.				0	1			chlorpromazine			Trade certificate or diploma	Employed full or part time	Never married	No		25	7	5	25	16	27	28		25	28	28	7	4	6		9			9		7	9	9	5	9	13		10
362187	2019-01-11 10:05:19	2019-01-11 10:28:39	Enrolled	42	female	Desvenlafaxine, Diazapam, Abilify, Carbamazapine, Campral				0	1			arapiprazole			Postgraduate degree	Employed full or part time	Married (registered and de facto)	No		33	19	13	33	31	24	33		33	33	33	19	13	10	14	7	5	9	17		19	17	17	13	13	9	8	6
362859	2019-01-18 20:21:06	2019-01-18 20:30:22	Enrolled	23	male	Risperidone 3mg at night, quetapine 25mg at night, fluoxetine 40mg in morning.				0	1	300		risperidone			High school or below	Receiving registered disability support	Never married	Yes	No	35	18	11	35	37				35	37	37	18	17	13							18	13	13	11	14	9
363209	2019-01-22 16:42:31	2019-01-22 17:00:53	Enrolled	51	male	olanzepine 10mg				0	1	200		olanzapine			Undergraduate degree	Unemployed, but seeking employment	Divorced	No		40	17	12	40								17												12
365395	2019-02-15 15:35:43	2019-02-15 16:30:29	Enrolled	73	female	Olanzapine 5mg, venlafaxine 150mg, magnesium cpd 400mg, melatonin immediate release 3 mg & slow release3mg				0	1	100		olanzapine			Postgraduate degree	Retired	Married (registered and de facto)	No		19	4	6	19	26	25			19	25	25	4	12	11	11	14					4	14	14	6	16	9	11	16
366421	2019-02-27 09:57:07	2019-03-02 12:42:49	Enrolled	39	female	Respiradone				0	1			risperidone			Trade certificate or diploma	Undertaking parenting or home duties	Married (registered and de facto)	Yes	No	27	13	6	27	29	19	12		27	12	12	13	6	7		2	3	8	1		13	1	1	6	4	4		1
366432	2019-02-27 11:54:54	2019-03-04 11:21:40	Enrolled	44	male	Paroxitine 40mg, Respiridone 0.25mg				0	1	25		risperidone			High school or below	Receiving registered disability support	Divorced	Yes	No	36	15	15	36								15												15
367017	2019-03-05 12:20:01	2019-03-07 15:05:09	Enrolled	69	male	Effexor 300mg, Olanzapine 10mg, Antanex 5 (as needed)				0	1	200		olanzapine			Postgraduate degree	Retired	Married (registered and de facto)	Yes	No	41	21	16	41	44	39			41	39	39	21	20		17	19	16				21	16	16	16	17		16	17
367736	2019-03-14 13:40:52	2019-03-14 14:09:25	Enrolled	25	female	Abilify 30mg				0	1	400		arapiprazole			High school or below	Employed full or part time	Never married	No		35	18	15	35	34				35	34	34	18	13								18	13	13	15	13
367990	2019-03-18 15:01:40	2019-03-26 19:12:18	Enrolled	44	male	Olanzapine 40 ml Lovan 40ml				0	1	800		olanzapine			High school or below	Employed full or part time	Married (registered and de facto)	Yes	No	41	20	17	41								20												17
368107	2019-03-19 16:07:37	2019-03-19 16:27:49	Enrolled	50	female	Riboxetine 4mg twice a day. Chlopromazine 100mg				0	1	100		chlorpromazine				Employed full or part time	Divorced	No		37	18	13	37	31	38	40	29	37	40	29	18	17	17	19	20	12	19	19	13	18	19	13	13	16	14	14	14
368502	2019-03-23 21:00:14	2019-03-23 21:10:45	Enrolled	30	female	Paliperdone 150mg every three weeks			1	0	1	1000	1	paliperidone			Trade certificate or diploma	Unemployed, but seeking employment	Never married	No		30	18	14	30	39	40	40		30	40	40	18	17	18	18	18	18	18	18		18	18	18	14	14	14	14	14
369478	2019-04-03 00:04:54	2019-04-03 00:43:05	Enrolled	48	female	Rispiridone. 5 x2 duloxotine 30ml x1				0	1	1000		risperidone			Trade certificate or diploma	Employed full or part time	Divorced	No		29	13	4	29	29	29	37		29	37	37	13	10	11	12	14	12	21	19		13	19	19	4	5	3	3	3
369768	2019-04-05 17:57:02	2019-04-05 18:15:43	Enrolled	28	male	Invega Paliperidone			1	0	1			paliperidone			Undergraduate degree	Employed full or part time	Never married	Yes	No	28	14	12	28	30	29	31	24	28	31	24	14	10	9	12	13		12	14	5	14	14	5	12	9	6	11	5
370206	2019-04-09 13:50:04	2019-04-09 14:01:37	Enrolled	30	male	Sertraline 200mg, voldoxan 25mg, chlorpromazine 25mg				0	1	25		chlorpromazine			High school or below	Employed full or part time	Never married	Yes	No	34	17	13	34	36	33	24		34	24	24	17	15	16	13	8		9	8		17	8	8	13	11	13	16	10
370372	2019-04-10 13:01:40	2019-04-10 13:09:18	Enrolled	49	female	Cymbalta 60mg, Asenapine 10mg, Ritalin 30mg				0	1	250		asenapine			Trade certificate or diploma	Undertaking parenting or home duties	Married (registered and de facto)	No		30	9	14	30								9												14
370570	2019-04-13 16:39:20	2019-04-13 17:03:37	Enrolled	70	male	Risperdal 3mg daily, Abilify 400mg/28days Efexor 37.5mg daily			1	0	1	1000	1	risperidone	aripiprazole		Trade certificate or diploma	Student	Married (registered and de facto)	No		28	8	12	28	23	14	13	15	28	13	15	8	11	7	5	3	4	5	1	6	8	1	6	12	5	5	2	1
371666	2019-04-26 12:20:08	2019-04-26 12:40:10	Enrolled	24	female	Lamictal 25 mg, Ziprasidone 40 mg and Lorazepam 1mg as needed	1			0	1	66		ziprasidone			Undergraduate degree	Unemployed, but seeking employment	Never married	No		25	11	10	25	29				25	29	29	11	8	12				3			11	3	3	10	8	9
372943	2019-05-07 14:30:46	2019-05-07 14:52:16	Enrolled	20	female	Zyprexa 5mg 2 per day, Zoloft 150mg a day, Diazepam 5mg 2 3 daily if required		1		0	1	200		olanzapine			High school or below	Unemployed, but seeking employment	Never married	No		40	21	14	40								21												14
375782	2019-06-01 22:25:15	2019-06-02 18:36:26	Enrolled	41	female	Lovan 20mg twice a day, Olanzapine 2.5mg once a day, Paxam 2mg twice a day				0	1	50		olanzapine			Trade certificate or diploma	Unemployed, but seeking employment	Never married	No		30	10	12	30	28	25	30	29	30	30	29	10	12	10		10	12	7	7	5	10	7	5	12	6	5		5
376887	2019-06-11 18:18:45	2019-06-11 18:35:08	Enrolled	26	male	Invega Sustenna 100, Seroquel 200, Strattera 80, Circadin 2mg			1	0	1	800	1	paliperidone			Undergraduate degree	Unemployed, but seeking employment	Never married	Yes	No	37	21	14	37	24	26	24	32	37	24	32	21	10	12	9	10	11	10	8	14	21	8	14	14	2	9	4	7
379893	2019-07-05 20:50:20	2019-07-15 22:24:15	Enrolled	28	female	Seroquel 100mg, and Risperdal 2mg (Psychiatrist will be reducing)				0	1	300		risperidone			Undergraduate degree	Student	Never married	No		12	3	6	12	11				12	11	11	3	3								3	3	3	6	3
380935	2019-07-15 21:27:12	2019-07-15 21:42:22	Enrolled	25	male	Risperidone				0	1			risperidone			Trade certificate or diploma	Employed full or part time	Never married	No		25	8	7	25								8												7
382540	2019-08-02 11:41:12	2019-08-02 12:09:24	Enrolled	41	male	Mirtazapine 30mg once nightly, Lamotrigine 100mg twice daily, Olanzapine 2.5mg once nightly, 2mg when needed, Valium 5mg as required	1			0	1	50		olanzapine			Postgraduate degree	Receiving registered disability support	Never married	Yes	No	35	19	14	35	35	40	33		35	33	33	19	18	19	22	18			18		19	18	18	14	17	17	17	18
382774	2019-08-05 10:59:45	2019-08-05 11:28:04	Enrolled	59	male	Avanza 45mg Zyprexa 10mg				0	1	200		olanzapine			High school or below	Receiving registered disability support	Separated	No		28	11	10	28	27	19	13		28	13	13	11	11	8	6	4	6	4	5		11	5	5	10	12	9	7	5
383130	2019-08-09 12:39:49	2019-08-09 13:23:02	Enrolled	49	male	Efexor 75 ml ,olanazapine 5ml				0	1	100		olanzapine			Trade certificate or diploma	Employed full or part time	Separated	Yes	No	26	10	10	26	28	14	12		26	12	12	10	5	2	3	1	2		1		10	1	1	10	5	4	3	3
384165	2019-08-23 12:20:13	2019-08-23 13:01:18	Enrolled	72	female	Cymbalta 60mg 2xd,Lyrica 25mg 2xd, Mirtazapine 30mg night, , Neulactiln2.5mg night, vValpan 5mg night.				0	1	16		periciazine			Trade certificate or diploma	Retired	Separated	No		22	4	4	22	15	16	12		22	12	12	4	5	6	5	4		3	2		4	2	2	4	4	3	4	3
384809	2019-08-29 22:56:38	2019-08-29 23:20:14	Enrolled	61	female	Effexor 300mg, Seroquel 800mg and Neulactil 5mg				0	1	1000		periciazine			Postgraduate degree	Employed full or part time	Married (registered and de facto)	No		36	16	12	36	45	39	41		36	41	41	16	22	23	22	22	17	19	23		16	23	23	12	20	16	15	12
385437	2019-09-05 21:12:44	2019-09-05 21:24:33	Enrolled	28	female	Latuda 40mg Fluoexetine 60mg				0	1	250		lurasidone			Undergraduate degree	Employed full or part time	Married (registered and de facto)	Yes	No	39	21	18	39	34		21		39	21	21	21	18	15	13				7		21	7	7	18	14	10	8
385542	2019-09-07 07:46:40	2019-09-07 08:03:42	Enrolled	45	female	Fluxotine 30mg; Olanzapine 10mg				0	1	200		olanzapine			Postgraduate degree	Employed full or part time	Married (registered and de facto)	No		33	19	12	33	21	27	24		33	24	24	19	10	5	7	10	13	14	10		19	10	10	12	11	5	4	11
385900	2019-09-10 12:25:19	2019-09-10 12:56:25	Enrolled	56	female	Olanzapine 7.5 mg at night, Sertraline 150 mg				0	1	150		olanzapine			Undergraduate degree	Employed full or part time	Divorced	No		23	20	7	23	29	30	23		23	23	23	20	20	10	7	13		11	6		20	6	6	7	16	6	7	6
386317	2019-09-13 19:49:21	2019-09-13 20:09:56	Enrolled	27	male	Currently taking Latuda 160mg and Rexulti 3mg for Schizophrenia and 10mg Brintellix for depression.				0	1	1000		lurasidone	brexpiprazole		High school or below	Undertaking parenting or home duties	Never married	No		28	17	15	28	26	24	21		28	21	21	17	12	16	11	9	6	5	5		17	5	5	15	12	12	10	7
387262	2019-09-23 22:08:54	2019-09-24 09:49:17	Enrolled	49	female	Zyperxa				0	1			olanzapine			Trade certificate or diploma	Unemployed, but seeking employment	Never married	No		49	24	21	49	49				49	49	49	24	24	18			24				24	24	24	21	21	21
387366	2019-09-24 20:25:49	2019-09-24 20:54:08	Enrolled	49	male	Olanzopine 2.5 ml Effexor xr75 ml				0	1	50		olanzapine			Trade certificate or diploma	Employed full or part time	Divorced	No		27	7	8	27								7												8
387484	2019-09-25 23:37:42	2019-09-26 00:00:36	Enrolled	25	female	Aripiprazole 10mg, sertraline 200mg				0	1	133		arapiprazole			Undergraduate degree	Employed full or part time	Never married	Yes	No	35	17	19	35	47	48			35	48	48	17	19	16		27	25				17	25	25	19	19	20		21
387645	2019-09-27 15:39:32	2019-09-27 16:15:56	Enrolled	49	male	Solian , coroin , dizepam ,				0	1			amisulpride			Trade certificate or diploma	Unemployed, but seeking employment	Never married	No		28	10	9	28	27	28	26		28	26	26	10	8	10	8	8		8	8		10	8	8	9	10	12	7	12
387998	2019-10-01 11:20:31	2019-10-01 11:42:22	Enrolled	62	female	Paxtine and zypine				0	1			olanzapine			Trade certificate or diploma	Employed full or part time	Married (registered and de facto)	No		40	26	21	40	39	11			40	11	11	26	19	11	5	1					26	1	1	21	19	16	6	1
388047	2019-10-01 19:29:07	2019-10-01 19:55:16	Enrolled	26	male	APO risperidone, 4 mg; Sertra 100, 300 mg				0	1	400		risperidone			High school or below	Receiving registered disability support	Never married	No		30	15	4	30	29				30	29	29	15	12								15	12	12	4	4
389098	2019-10-13 22:35:27	2019-10-13 23:11:26	Enrolled	44	male	Effexor 150mg Solian (Amisulpride) 400mg				0	1	400		amisulpride			Trade certificate or diploma	Unemployed, but seeking employment	Never married	No		27	14	10	27	28				27	28	28	14	15								14	15	15	10	10
389180	2019-10-14 19:13:51	2019-10-14 19:37:26	Enrolled	28	female	Risperidone 2.5mg daily				0	1	250		risperidone			Undergraduate degree	Employed full or part time	Never married	No		20	4	7	20	20	18	15		20	15	15	4	4	3		5		3	2		4	2	2	7	3	4		3
390202	2019-10-27 13:45:37	2019-10-27 14:28:59	Enrolled	56	female	Efexor latuda minipress lomotrigine	1			0	1			lurasidone			High school or below	Receiving registered disability support	Divorced	Yes	No	41	27	21	41	40	41	39		41	39	39	27	22	24	22	23	17	18	17		27	17	17	21	20	19	19	21
390507	2019-10-31 15:32:54	2019-11-01 21:52:19	Enrolled	45	female	Effexor 220mg, largactil 20mg, lamotrigine 400mg, thyroxine 137.5mg all daily	1			0	1	20		chlorpromazine			Trade certificate or diploma	Student	Divorced	Yes	No				37								18												16
391658	2019-11-13 16:05:11	2019-11-13 17:39:06	Enrolled	39	female	Invega 75 ml and Logan 20 ml			1	0	1	600	1	paliperidone			Trade certificate or diploma	Student	Never married	No					30								7												5
392195	2019-11-19 12:08:03	2019-11-19 12:13:51	Enrolled	26	female	Mirtazapine, Latuda				0	1			lurasidone			Undergraduate degree	Employed full or part time	Never married	Yes	No				27								13												3
392243	2019-11-19 19:58:50	2019-11-19 20:24:19	Enrolled	49	female	Latuda 40mg				0	1	250		lurasidone			Undergraduate degree	Employed full or part time	Married (registered and de facto)	No					24								6												14
393677	2019-12-03 11:11:51	2019-12-03 11:29:08	Enrolled	37	female	Dothep, Latuda, Solian			1	0	1			lurasidone	amisulpride		Trade certificate or diploma	Employed full or part time	Never married	No					37								22												19
393714	2019-12-03 16:39:17	2019-12-03 17:05:43	Enrolled	36	female	200mg lamotragine nightly, 10mg olanzapine as zyprexa wafers prn, about to start paroxetine 10mg in the morning.	1			0	1	200		olanzapine			Trade certificate or diploma	Employed full or part time	Married (registered and de facto)	No					30								16												13
393875	2019-12-05 16:40:45	2019-12-05 19:38:03	Enrolled	26	female	Lurasidone 40mg daily				0	1	250		lurasidone			Trade certificate or diploma	Undertaking parenting or home duties	Never married	No					28								18												12
394051	2019-12-07 18:34:57	2019-12-07 18:56:36	Enrolled	64	female	Effexor 150mg x 2 daily; zeldox 20 mg x2daily				0	1	66		ziprasidone			Postgraduate degree	Employed full or part time	Never married	Yes	No				39								27												16
395316	2019-12-23 06:47:32	2019-12-23 07:43:44	Enrolled	42	female	Zyprexa 2.5mg every second day		1		0	1	25		olanzapine			Postgraduate degree	Employed full or part time	Married (registered and de facto)	No					17								14												18
[truncated: 14 more columns]
